# Supplementary material for: CBX2 is required to stabilize the testis pathway by repressing Wnt signaling
Source: PLoS Genet. 2019 May 22;15(5):e1007895. doi: 10.1371/journal.pgen.1007895 (PMC6548405; doi:10.1371/journal.pgen.1007895)
Supplement: S1 File — (XLSX) [file pgen.1007895.s014.xlsx]

## Sheet: XY E10.5
Sertoli-specific (Jameson et al., 2012)					Pregranulosa-specific (Jameson et al., 2012)
Low H3K4me3/H3K27me3	High H3K4me3/H3K27me3	High H3K4me3	High H3K27me3		Low H3K4me3/H3K27me3	High H3K4me3/H3K27me3	High H3K4me3	High H3K27me3
0610007L01Rik	1600029O15Rik	1110008F13Rik	5330417C22Rik		1700026D08Rik	1700029G01Rik	0910001L09Rik	Anpep
1700034J05Rik	2010110P09Rik	1110018J18Rik	Aldh1a1		A330023F24Rik	3632451O06Rik	1110001A16Rik	Cdkn1a
2200002J24Rik	2810432L12Rik	1110049F12Rik	Cldn6		Aff3	4930523C07Rik	1110020G09Rik	Ehd2
3110035E14Rik	4921507P07Rik	1110057K04Rik	Cspg5		Akr1c14	4933436C20Rik	1300010F03Rik	Hmgcs2
4930486L24Rik	4930583H14Rik	1200011M11Rik	Cyp26b1		Atp6ap1l	Abhd3	1600012H06Rik	Kcng4
4930550L24Rik	5730469M10Rik	1500010J02Rik	Dhh		C030019I05Rik	Ablim3	1700016K19Rik	Lgals9
4931406P16Rik	5730590G19Rik	1700017B05Rik	Dmc1		Cacna1d	Acaa2	1700048O20Rik	Nos1
6030498E09Rik	9930013L23Rik	1700025G04Rik	Fam169a		Ccdc136	Acot7	1810011O10Rik	Nr3c1
8030411F24Rik	Aard	1700029F09Rik	Gas7		Cfh	Adamts1	1810027O10Rik	Pdcd4
9230104L09Rik	Acss2	1810013D10Rik	Gm10863		Cntnap5a	Adamts17	1810064F22Rik	Pdzd2
A530098C11Rik	Acvrl1	1810035L17Rik	Hsd17b1		Col6a2	Adamts19	2010204K13Rik	Plxna4
Adamts9	Adam12	1810037I17Rik	Lect1		Cpa2	Add3	2310008H04Rik	Sorbs2
Akr1b7	Adamts16	1810058I24Rik	Pla2g5		Crygb	Adm	2410015M20Rik	St6galnac2
Alas2	Adcy9	2010011I20Rik	Pnliprp2		Crygc	Agpat9	2410089E03Rik	Stap2
Amh	Adcyap1r1	2210009G21Rik	Ptger1		Cyp4f15	Agtpbp1	2610008E11Rik	Tmem174
Arhgef3	Adora1	2410001C21Rik	Sema4a		Dctd	Agtr1a	2610018G03Rik	Wfdc6a
AU015836	Akap12	2610002D18Rik	Sox10		Dcun1d4	Ahnak	2610203C20Rik
AU021092	Alas1	2610020H08Rik	Tmem184a		Dock2	AI314831	2810405K02Rik
BC006965	Alpl	2610021K21Rik	Tmprss13		Fblim1	Aldh1a2	2810408A11Rik
Bdh1	Ammecr1	2700029M09Rik	Tnni3		Foxp1	Amigo2	2810474O19Rik
Calr4	Anxa5	2700094K13Rik	Tubb3		Gdap10	Angptl4	4632427E13Rik
Ccl17	Arhgdig	2810417H13Rik	Zar1		Gm10336	Ankrd12	4833442J19Rik
Cd59b	Arpc1b	2900064A13Rik			Gm1968	Ano1	4932438A13Rik
Cdh23	Atl2	3200002M19Rik			Gm221	Anxa2	5033414D02Rik
Clec12b	Atp1a2	4632434I11Rik			Gpr116	Ap1ar	5133401N09Rik
Clip4	Atp2a2	4732418C07Rik			Gpr63	Apobec3	5730419I09Rik
Clps	BC021891	4930422G04Rik			Gpr64	Arhgap20	5730455P16Rik
Cnga1	Bcar3	4930534B04Rik			Il1r1	Arhgap24	5730494M16Rik
Cox7a1	Bend7	4930547N16Rik			Isg15	Arhgef5	5930434B04Rik
Cp	Bmper	6030408B16Rik			Kcnb2	Arl15	6330403K07Rik
Cst11	Brpf3	6720463M24Rik			Kcnip4	Arl6ip1	6720401G13Rik
Cst9	Bub3	8430427H17Rik			Lgals7	Atp11a	9030224M15Rik
Ctrb1	Cacna2d2	9430020K01Rik			Lphn2	Atp2b3	A030009H04Rik
Ctse	Cadm1	9430023L20Rik			Lsp1	B330016D10Rik	A630089N07Rik
Cyp11a1	Cadm4	A930001N09Rik			Lzts1	B3gnt5	Abhd12
Cyp17a1	Calcoco1	Aagab			Mest	B4galt5	Abi2
Defb36	Casc5	Abcd3			Mgst2	Bace2	Abi3bp
Dnmt1	Cbln1	Abhd4			Mir103-2	Bag3	Acadl
Elf2	Cbln4	Abtb2			Mir383	BC068157	Acadvl
Etd	Cdca7l	Acbd6			Mir692-1	Bcl2	Acot1
Etl4	Cdh3	Acly			Mir99a	Bhlhe41	Acsl5
Fam54b	Cdo1	Acsl4			Myh8	Bmp1	Acsm3
Fam65b	Cebpa	Actn1			Myo1a	Bmp2	Actr2
Fam83b	Cenpv	Actn4			Nfia	Bmp4	Actr6
Fat1	Cetn2	Acvr1			Oasl2	Bst2	Acyp1
Fbrs	Chchd10	Adam9			Odz3	C130074G19Rik	Adar
Folr1	Chmp4c	Adh1			Opn1sw	C1qtnf7	Adck4
Frrs1	Cited1	Adh5			Pcdhb17	Cacnb2	Adcy3
G6pd2	Cldn11	Adhfe1			Pcdhb18	Calb1	Adcy6
Gcnt1	Cltb	Adi1			Plcb4	Cap2	Adk
Gnb5	Clu	Aebp1			Rag1	Capn2	Aes
Gne	Cmtm7	Afap1l2			Rassf8	Cav1	Aftph
Gsta3	Col14a1	Agpat4			Rbms3	Cbr3	Agpat3
Gstm6	Col18a1	Agps			Rbp1	Ccng2	Agpat5
Hsd17b3	Col9a3	AI848100			Rhox9	Cd44	Agphd1
Hsd3b1	Coq10b	Aifm1			Rlf	Cd83	Airn
Iffo2	Cpeb2	Aimp2			Rnf128	Cd97	Akap11
Klf12	Crim1	Akap2			Runx1	Cdh12	Akap7
Ly6a	Ctgf	Akr1b8			Scn7a	Cdk6	Akap9
Macf1	Ctnna3	Aldh7a1			Sema3a	Cdkn1b	Akirin1
Mef2c	Cxadr	Aldh9a1			Sgms2	Cdkn1c	Akr1e1
Mia1	Cyr61	Alg8			Slc16a4	Chd9	Aktip
Mid2	D3Bwg0562e	Angptl1			Snora28	Chn2	Aldh1b1
Mir128-1	D930014E17Rik	Ankrd13a			Snora75	Chrm4	Aldoc
Mir181b-2	Dbf4	Ankrd40			Snord82	Chst15	Alpk1
Mir680-1	Ddah1	Ankrd50			Spink4	Churc1	Amph
Mpeg1	Ddr1	Anln			Spnb2	Cib2	Ankmy2
Mro	Dip2b	Anxa3			Sprr2d	Clstn1	Anxa6
Mtm1	Dmrt1	Ap1s2			Srl	Cnksr2	Apoe
Mybpc3	Dna2	Apc			Sycp1	Cntn4	Arfgef1
Mybphl	Dnajc12	Arfgef2			Sycp3	Col12a1	Arhgap29
Myo18a	Dock10	Arhgap11a			Taf7l	Colec12	Arid4a
Myo7a	Dock5	Arhgap4			Tex12	Cox6b2	Arl2bp
Ndst1	Dpysl5	Arhgef10			Tex15	Cplx2	Arl8b
Neto2	Dsp	Arhgef4			Tgm2	Cpne2	Armcx2
Nt5dc2	Dtx4	Arid5b			Tmc1	Cpt1a	Armcx6
Nxf3	Dusp15	Aspm			Tnfrsf18	Cpxm1	Arrdc4
Pde2a	Dusp16	Atad2			Tnnt1	Creg1	Asap1
Pgam2	E2f6	Atic			U90926	Csgalnact1	Atf6
Phf16	Edn1	Atp1a1			Usp54	Cthrc1	Atg4c
Phf17	Efemp1	Atp1b2			Vmn1r35	Cux2	Atl1
Pitpnm2	Efhd1	Atp2b1			Vps13d	Cybrd1	Atp10d
Plce1	Efhd2	Atp5c1			Xist	Cygb	Atp11c
Plp1	Efnb2	Atp6v0e			Zranb1	D630039A03Rik	Atp13a3
Pmch	Eif4ebp1	Atp6v1h				Dab1	Atp6v1b2
Psg22	Elmo1	Atp8a1				Dach1	Atxn7l3
Ptgds	Enc1	Atp8b2				Dapk2	AW551984
Rasgrp3	Enpp1	Atpbd4				Dbn1	Axin2
Rbbp8	Epdr1	Aurka				Dclk1	B230217C12Rik
Ren1	Epha2	Aurkb				Dennd1b	B3galtl
Rep15	Eps8	Auts2				Dgka	B4galt2
Scara5	Erbb2	Axl				Dhrs3	Bad
Schip1	Erbb3	Bard1				Dhrs7	Bak1
Sema6c	Erbb4	Basp1				Dirc2	BC026585
Serpina3a	Etnk2	Bbs9				Dmxl2	BC028528
Serpina5	Exosc2	Bbx				Dnajb1	BC031353
Sgol2	Eya1	Bcar1				Doc2b	Bcl7a
Shbg	F3	Bcat2				Dock9	Bmp5
Slc24a5	Fam105a	Bend4				Dopey2	Bmyc
Slc45a4	Fam40b	Bex2				Dtwd1	Bnc2
Slc6a14	Fam46a	Birc5				Dusp18	Boc
Snora34	Fam46c	Blm				Dusp22	Brms1l
Snord95	Fam83f	Bloc1s3				E330013P04Rik	Btrc
Snx25	Farp1	Blvra				Efna1	C030046E11Rik
Spata21	Fbln2	Bnip2				Egfl6	C230081A13Rik
Spp1	Fbn1	Bola2				Egfr	Cachd1
Stox2	Fbrsl1	Brca1				Eif4e3	Cacnb3
Svil	Fgf13	Brd2				Elfn1	Calcrl
Tiam1	Fgf18	Brip1				Emb	Cald1
Tnnc1	Fgf9	Bub1				Emp1	Calml4
Trak1	Fhl1	Bub1b				Emx2	Caprin2
Tspan32	Fignl1	C130039O16Rik				Enpp2	Casp3
Tulp2	Foxc2	C330027C09Rik				Epb4.1l1	Casp6
Usp37	Frmd4a	Cadps				Ephb2	Cbara1
Whsc1	Fstl4	Calr				Ereg	Cc2d2a
Wipf3	Fzd3	Camkk2				Errfi1	Ccbl2
Zbtb20	Fzd9	Cap1				Ethe1	Ccdc125
Zfp57	Galntl4	Capn6				Ets1	Ccdc138
	Gatm	Casp8				Ezh1	Ccdc46
	Gcom1	Cbfb				Fahd1	Ccdc80
	Gdnf	Ccdc14				Fam129a	Ccdc84
	Gfpt1	Ccdc160				Fam136a	Ccnjl
	Gjb2	Ccdc163				Fam149a	Ccnl1
	Glcci1	Ccdc18				Fam158a	Cd200
	Gldn	Ccdc34				Fam171a2	Cd46
	Gmpr	Ccdc77				Fam196b	Cdc14a
	Gna13	Ccdc99				Fat4	Cdc42bpa
	Gpm6b	Ccna2				Fhod3	Cdc42ep5
	Gpr37	Ccnb2				Flrt2	Cdh11
	Gprin3	Ccnf				Fos	Cdk14
	Gpsm2	Cct3				Fosb	Cdk5
	Grb10	Cct7				Foxl2os	Cecr2
	Grem2	Cd164				Fras1	Cgn
	Gsta4	Cd38				Frem2	Chd3
	Haus6	Cd81				Fscn1	Chic1
	Hectd2	Cd99l2				Fst	Chpt1
	Hecw2	Cdan1				Gabra4	Chst11
	Hexim1	Cdc20				Gabrb1	Cklf
	Hip1	Cdc25a				Gas6	Clip3
	Hook1	Cdc25c				Gata6	Clmn
	Hoxb9	Cdc26				Gch1	Cln3
	Hoxd10	Cdc42se1				Gdpd1	Clybl
	Hpgd	Cdc42se2				Gm9766	Cmbl
	Hspa2	Cdc45				Gna14	Cnnm2
	Htra1	Cdc6				Gng13	Cnrip1
	Igfbp3	Cdca2				Gpr155	Cntln
	Igfbp7	Cdca3				Gprc5a	Col3a1
	Igsf9b	Cdca5				Gprc5c	Col6a1
	Il4ra	Cdca8				Greb1	Coq10a
	Inhbb	Cdk1				Greb1l	Coro7
	Iqgap2	Cdkn3				Grik3	Crebzf
	Islr2	Cecr5				Grina	Crip3
	Itga11	Cenpa				Gtf2a1	Cryz
	Itga4	Cenpe				Gucy1a2	Cstad
	Itgav	Cenpf				Gucy1a3	Cth
	Itgb5	Cenph				Gxylt2	Cttnbp2nl
	Itpripl2	Cenpi				Gyg	Ctxn1
	Jag1	Cenpj				H2-Ke6	Ctxn3
	Jam2	Cenpk				Hadha	Cxx1c
	Jazf1	Cenpn				Hebp1	Cybasc3
	Kazald1	Cenpo				Hey1	Cyfip2
	Kcna6	Cenpp				Hmgn3	Cyld
	Kif11	Cep55				Hoxc9	Cyp2d22
	Kif21a	Cercam				Hpse	Cyp4f13
	Kirrel	Chaf1a				Ifitm2	Cyth1
	Lap3	Chaf1b				Ifitm3	D10Wsu102e
	Lats2	Chek1				Igf1	D16Ertd472e
	Ldlrap1	Chek2				Igf2	D230025D16Rik
	Lonrf3	Chka				Igfbp2	D330041H03Rik
	Loxl3	Ckap2				Igfbp5	D8Ertd82e
	Lpcat2	Ckap2l				Il17rd	D930015E06Rik
	Lpin2	Cks1b				Iqcb1	Daam1
	Lrig1	Clasp2				Irs1	Dact1
	Lrrc16a	Clca1				Irx3	Dap
	Lrrc58	Clcn5				Isoc1	Dapk1
	Lrrtm3	Cldnd1				Kbtbd7	Dcaf10
	Lsr	Clec2d				Kcnd2	Dcaf12l1
	Maged1	Clspn				Kcnip1	Dcaf5
	Mall	Cmas				Kcnq1	Dcaf6
	Mamld1	Cmtm6				Khk	Dcaf7
	Man2a2	Cnbp				Kitl	Dcbld1
	Map2k1	Cnksr3				Klf2	Ddx26b
	Map2k7	Cobll1				Klf6	Ddx58
	Mapk13	Commd2				Klhl5	Decr2
	Mapk4	Cope				Klhl8	Dennd2a
	Mcam	Cops3				Klk8	Dennd4a
	Med12l	Coro1c				Laptm4b	Dennd4c
	Mfsd7c	Cpsf3				Large	Dhdh
	Mical2	Creb3				Layn	Dhrs4
	Mkrn1	Creb3l2				Lef1	Dhx40
	Mlkl	Cse1l				Lgals8	Dlg4
	Mmd2	Csrp2				Lgr5	Dlg5
	Mmp11	Cst3				Lhx9	Dnajb3
	Mmp23	Ctage5				Lima1	Dnajb4
	Mov10	Ctnna2				Lmo7	Dnajb9
	Mphosph6	Ctnnal1				Lphn3	Dnajc1
	Mpzl2	Ctsa				Lrrc34	Dnajc13
	Mras	Ctsh				Lrrc3b	Dnajc15
	Mrpl49	Ctsl				Lrrc4c	Dnajc18
	Msi1	Cttn				Lrrn1	Dnm1
	Mt2	Cwc27				Lypd6b	Dnm2
	Mtap7	Cxxc5				Magi2	Dock11
	Mtap7d3	Cycs				Mbnl3	Dock4
	Mtus1	D19Ertd737e				Mfap2	Dpf3
	Mxra7	D2Ertd750e				Mir351	Drp2
	Mybl1	Dag1				Mlf1	Dsc2
	Myo10	Dars				Mllt3	Dsel
	N4bp2l1	Daxx				Mmp14	Dtd1
	Naa50	Dcp1a				Mocs2	Dtx3
	Nab2	Dcps				Mpped2	Dusp1
	Nav1	Ddi2				Mr1	Dusp12
	Ncoa7	Ddost				Mtap2	Dync2h1
	Nell1	Ddx18				Myc	Ece1
	Nes	Ddx39				Myh11	Eea1
	Nfib	Ddx3y				Myl9	Efha2
	Nfil3	Defb19				Mylip	Ei24
	Nid1	Dera				Myo1b	Eif2ak2
	Nipal1	Dgkd				Myo5a	Emp3
	Nkx3-1	Dhfr				Myo5b	Ephb4
	Nop58	Diap3				Ndrg1	Erc1
	Npl	Dkc1				Nexn	Ermp1
	Npr1	Dlgap5				Nin	Ern1
	Nr4a1	Dmxl1				Nkd1	Esco1
	Nrbp2	Dnajb11				Nlgn2	Esr1
	Nrd1	Dnajc24				Nmnat2	Etfb
	Nsdhl	Dock7				Nos1ap	Etfdh
	Nt5dc3	Dot1l				Npas3	Etv6
	Nt5e	Dpy19l3				Npnt	Fah
	Nup205	Dscc1				Npr2	Fahd2a
	Obfc2a	Dst				Nr0b1	Fam101b
	Padi2	Dtl				Nrn1	Fam114a1
	Pak3	Dtna				Nsg1	Fam135a
	Palm2	Dtnb				Oat	Fam13a
	Pappa	Dusp6				Ociad2	Fam193b
	Pcdh9	Dut				Olfm1	Fam53b
	Pcsk5	Dynll1				Ophn1	Fam69a
	Pde5a	E130203B14Rik				Optn	Fam84b
	Pde8a	E2f7				Osbpl8	Far1
	Pdlim1	E2f8				Osr2	Fbn2
	Pebp1	Ebp				Pak1	Fbxl17
	Pgbd5	Ect2				Pcdh11x	Fbxo25
	Pgm3	Eef1e1				Pde10a	Fcgrt
	Pgrmc1	Eif2a				Pde8b	Fgfr2
	Phldb1	Eif2b1				Pdk4	Fggy
	Pik3cb	Eif2s1				Pgap1	Fig4
	Pip5k1b	Eif2s3y				Pla2r1	Fmnl2
	Pkp4	Eif5a				Pld5	Fmr1
	Plcb2	Elf4				Plekhf2	Fn3krp
	Plxna1	Ell2				Pmp22	Frat2
	Plxnb1	Elovl6				Pnck	Frmd6
	Plxnc1	Eme1				Podxl	Fundc1
	Pmepa1	Eno1				Ppara	Fut8
	Pnmal2	Entpd1				Ppic	G0s2
	Pole	Entpd5				Ppp2r5a	Gadd45a
	Pole2	Erap1				Ppp4r4	Galc
	Ppm1a	Ercc6				Prkag2	Gas2
	Ppp1r13b	Ercc6l				Rab38	Gas5
	Ppp1r16b	Erf				Rab4a	Gatsl2
	Ppp2r2d	Erlec1				Rab8b	Gca
	Ppp3cc	Ero1l				Raet1d	Gdpd2
	Prkcb	Erp44				Rai2	Ghr
	Prkce	Esco2				Ramp2	Gk5
	Prss12	Etaa1				Rasa2	Glb1l2
	Prss35	Etv1				Rasgrp1	Glrx
	Psat1	Etv5				Rcan3	Gls
	Ptk2b	Evl				Rdh10	Gm10638
	Ptpn21	Exo1				Reep5	Gm11744
	Ptpn3	Exosc8				Reps2	Gm12824
	Ptpre	Ezh2				Rgl1	Gm13375
	Ptprf	F630043A04Rik				Rgs22	Gm15800
	Ptprm	Fads1				Rhoc	Gm5617
	Pxdn	Fam111a				Rnf149	Gm98
	Pxmp2	Fam126a				Rnf152	Golga7
	Rab31	Fam173a				Rnf43	Golm1
	Rab3b	Fam198b				Rspo1	Gpc2
	Racgap1	Fam46d				Ryr2	Gpcpd1
	Rad18	Fam54a				S100a1	Gphn
	Ralgps2	Fam63a				S100a13	Gramd4
	Ranbp1	Fam76a				Sacm1l	Grik5
	Rapgef4	Fam98a				Sacs	Grip1
	Rasgef1b	Fancd2				Satb1	Grk5
	Rcc2	Fanci				Setd7	Gsk3b
	Reep6	Fasn				Sfrp2	Gzf1
	Rel	Fastkd5				Sfxn3	H19
	Rerg	Fbxo5				Sh2d4a	H2afy2
	Rnd2	Fdft1				Slc22a5	Hcfc2
	Rnf144a	Fdxr				Slc25a37	Hdac8
	Rnf20	Fen1				Slc37a2	Hdac9
	Robo1	Fez2				Slc41a2	Hdgfrp3
	Robo2	Fh1				Slc4a4	Heg1
	Rragd	Fkbp14				Slc7a11	Hes1
	Rreb1	Fkbp1a				Slc7a2	Hist2h2be
	Rrs1	Fkbp5				Slit2	Hmcn1
	Rtn4rl1	Fnbp1				Slitrk1	Hoxc4
	Rwdd2a	Fndc3b				Smpd2	Hoxc6
	Scarb1	Foxm1				Smpdl3b	Hs3st3a1
	Scarb2	Foxp4				Snhg8	Hs6st2
	Scrn1	Fryl				Sox4	Hsd17b11
	Sec23b	Frzb				Spast	Hspa4l
	Sel1l3	Ftsj1				Sqrdl	Hspb11
	Sema5a	Ftsj3				Srgap1	Hunk
	Sema7a	Fuca1				Stx18	Id1
	Serinc5	Fxyd6				Tanc2	Id2
	Serpine2	Fyn				Tceal6	Ier2
	Sfrp4	G2e3				Tcf12	Ifitm1
	Sgk3	G6pdx				Tcf4	Ifnar1
	Sh3bp5	Galnt10				Tcirg1	Ift81
	Sh3gl2	Gan				Tet2	Igf2bp1
	Slc1a6	Gart				Tgfbr1	Igfbp4
	Slc26a2	Gas2l3				Tgfbr3	Igsf10
	Slc26a7	Gatad2a				Tiparp	Il6st
	Slc38a5	Gcdh				Tm6sf1	Inpp5f
	Slc7a1	Gemin6				Tmem106c	Ints6
	Slc7a5	Gen1				Tmem171	Irgm2
	Slc9a2	Gfm1				Tmem176b	Itpr2
	Slco3a1	Gin1				Tmem178	Ivns1abp
	Slfn9	Gins1				Tmem196	Jak2
	Snx33	Gins2				Tmem20	Jph2
	Sobp	Gja1				Tmem35	Jun
	Socs2	Glb1				Tmem45a	Kalrn
	Sox6	Glt25d1				Tmsb4x	Kank3
	Sox8	Gm2a				Tmtc4	Kbtbd3
	Sox9	Gm505				Tnfrsf19	Kdm3a
	Sphk1	Gm5595				Tnrc6c	Kdm6a
	Spint2	Gmnn				Tshr	Khdrbs3
	Spry4	Gnl3				Tspan18	Kif16b
	Srgn	Gosr2				Ttyh2	Kif1c
	St6gal1	Gpc6				Ube2ql1	Kif3a
	Stc2	Gpkow				Uchl1	Kit
	Susd1	Gpr125				Vldlr	Klf7
	Syce2	Gpr56				Vps13a	Klf8
	Syde2	Gpx3				Vps25	Klhl13
	Sync	Gramd1b				Vsnl1	Klhl23
	Syne2	Grb14				Vstm2b	Klraq1
	Synj2	Grinl1a				Wnt2b	Krt18
	Synm	Grn				Wnt4	Krt20
	Syt9	Gsg2				Zbtb7c	Lass4
	Sytl4	Gsr				Zcchc24	Lass5
	Tacc1	Gstm1				Zfp36l1	Lbp
	Tagln2	Gstm2				Zfp423	Ldb2
	Tapbp	Gstm7				Zhx1	Lgals1
	Tarsl2	Gtf2f2				Zhx3	Lgr4
	Tbc1d8	Gusb					Lhcgr
	Tesc	H2-Aa					Lhfpl2
	Tgfb3	H2-Ke2					Lhpp
	Tgfbi	H2afx					Lman2l
	Timp3	H2afy					Lpcat4
	Tjp2	Habp4					Lrch2
	Tmcc3	Hars					Lrig2
	Tmem117	Haus7					Lrp1
	Tmem123	Hddc2					Lrrc49
	Tmem180	Hdhd2					Ltbp1
	Tnfrsf12a	Hells					Ly75
	Tnik	Helz					Lypd6
	Tns1	Hexa					Lyrm4
	Tox	Hist1h1a					Lyst
	Trank1	Hist1h1b					Macrod2
	Trim47	Hist1h2ab					Maged2
	Trpc3	Hist1h2ak					Magi1
	Tspan15	Hist1h2bc					Magi3
	Tspan17	Hist1h2bh					Malt1
	Ttyh1	Hist1h2bm					Maml3
	Tubb2b	Hist1h4c					Man1a
	Tyro3	Hist1h4d					Maoa
	Ube2f	Hist1h4f					Maob
	Unc13b	Hk2					Map3k12
	Utf1	Hmbs					Map3k3
	Vamp5	Hmga2					Map4k1
	Vcan	Hmgcr					Map4k3
	Vps26a	Hmgn5					Map4k5
	Vsig10	Hmmr					Mapk9
	Vwa1	Hmox1					Marcks
	Xylt1	Hn1l					Mavs
	Zc3hav1	Hsd17b12					Mccc1
	Zdbf2	Hsf1					Mccc2
	Zdhhc2	Htatsf1					Me2
	Zfp275	Htra2					Med13l
	Zfp395	Hyou1					Meg3
	Zfp608	Iah1					Meis3
	Zfpm2	Iars2					Memo1
	Znrf3	Ier3ip1					Mex3b
	Zwilch	Igsf3					Mfsd7b
		Immp1l					Mgp
		Impa1					Micalcl
		Incenp					Mid1ip1
		Ing2					Mir17
		Inha					Mir18
		Inppl1					Mir503
		Ipo7					Mkl1
		Ipp					Mmp16
		Islr					Mpdz
		Itfg3					Mpnd
		Itgb8					Mpzl1
		Jakmip2					Mrc2
		Jhdm1d					Mtr
		Jmjd6					Mtss1
		Jub					Mxd4
		Jup					Mxra8
		Kcnh1					Myl7
		Kcnmb4					Myo1e
		Kctd5					Myo9a
		Kctd9					Myst4
		Kdm5d					Naa16
		Kif14					Naaa
		Kif15					Nab1
		Kif18a					Narg2
		Kif18b					Nbeal1
		Kif20a					Necab3
		Kif20b					Nek1
		Kif22					Nek7
		Kif23					Neu3
		Kif24					Nf2
		Kif2c					Nfat5
		Kif4					Nfatc4
		Klhl32					Nicn1
		Kntc1					Nlk
		Lama4					Nme5
		Larp1					Nnat
		Larp7					Npc1
		Lass6					Nqo2
		Lepre1					Nr2f2
		Lgmn					Nrp1
		Lifr					Ntan1
		Lig1					Nthl1
		Limk1					Nucb2
		Lman1					Ogt
		Lmf1					Osgin2
		Lmln					Pacs1
		Lmnb1					Pacs2
		Lmo4					Pacsin2
		Lonp1					Palm
		Lpar1					Palmd
		Lphn1					Pam
		Lpl					Pank1
		Lrch1					Pank3
		Lrp5					Parp8
		Lrpap1					Parva
		Lrrc1					Parvb
		Lrrc41					Pbx2
		Lrrc8b					Pbx3
		Lrrc8c					Pcbd1
		Lrrc8d					Pcbd2
		Lsm2					Pcdh18
		Lyrm1					Pcf11
		Mad2l1					Pcgf1
		Mak16					Pcmtd1
		Man1a2					Pde1a
		Map3k1					Pde7a
		Map3k4					Pde7b
		Mapk3					Pdgfd
		Mapkapk2					Pdha1
		Mapre1					Pdk2
		Masp1					Pdp2
		Mast2					Peg10
		Mastl					Peg3
		Mat2a					Pex11a
		Mblac2					Pfkm
		Mbnl2					Pfn4
		Mcm10					Pgm1
		Mcm2					Phf10
		Mcm3					Phf14
		Mcm4					Phf2
		Mcm5					Phf21a
		Mcm7					Phkg2
		Mcm8					Phlda1
		Mdc1					Phospho2
		Mdk					Pias3
		Med19					Pik3r1
		Med27					Pik3r3
		Melk					Pip4k2a
		Mesdc2					Pisd-ps1
		Mfge8					Plag1
		Miip					Pld1
		Minpp1					Pld3
		Mki67					Plekha5
		Mlec					Plekhh2
		Mlf1ip					Plekho1
		Mlst8					Plin2
		Mmaa					Plk2
		Mmp2					Pls3
		Mphosph10					Plxna2
		Mphosph9					Pms1
		Mpi					Polb
		Mpp6					Pold4
		Mpp7					Polr2g
		Mrpl11					Ppm1m
		Mrpl13					Ppp2r2b
		Mrpl18					Ppp2r3a
		Mrpl42					Ppp2r5c
		Mrpl45					Ppp5c
		Mrpl46					Praf2
		Mtap1b					Prdm5
		Mtbp					Prdx1
		Mthfd2					Prdx3
		Mtrf1l					Prelid2
		Mxd1					Prkcd
		Mxi1					Prkx
		Mybbp1a					Pros1
		Myef2					Psd3
		Myh9					Psen1
		Myo9a					Ptn
		Myst2					Ptpn4
		N4bp1					Ptprg
		Nacc1					Ptprk
		Ncapd2					Pygb
		Ncapg					Pygl
		Ncapg2					Qpctl
		Ncaph					Qsox1
		Nceh1					Rab11fip2
		Ncor2					Rab34
		Ncrna00085					Rabgap1l
		Ndc80					Rad9b
		Ndufb10					Ralgapa1
		Nedd9					Rapgef1
		Neil3					Raph1
		Nek2					Rarres2
		Nfe2					Rasa1
		Ngfrap1					Rasa3
		Nhsl1					Rasl11a
		Ninl					Rbm41
		Nisch					Rcbtb1
		Nme1					Rec8
		Nol6					Reck
		Nomo1					Renbp
		Nop16					Reps1
		Nop56					Rev3l
		Notch2					Rexo2
		Nploc4					Rgs12
		Nr1d1					Rhob
		Nrm					Rhou
		Nsl1					Ric8b
		Nsmce2					Rimklb
		Nucks1					Rmnd5a
		Nudcd1					Rnasel
		Nudt1					Rnf115
		Nudt11					Rnf121
		Nudt19					Rnf130
		Nudt3					Rnf182
		Nudt4					Rock2
		Nudt5					Rogdi
		Nudt9					Rpap2
		Nuf2					Rpgrip1l
		Nup107					Rpl30
		Nup133					Rps6ka3
		Nup43					Rps6ka5
		Nup85					Rraga
		Nusap1					Rragc
		Nxt2					Rspry1
		Ocrl					Rufy2
		Odf2					S100a10
		Ogdh					Samhd1
		Olfml1					Sardh
		Olfml3					Sc5d
		Osbpl11					Scmh1
		Otud4					Scpep1
		Oxct1					Scyl2
		P2rx4					Sdc2
		P4ha1					Sdhaf1
		P4hb					Selenbp1
		Panx1					Sema4g
		Papss1					Sema6a
		Parp11					Sema6d
		Pbk					Sepn1
		Pcgf3					Sepp1
		Pcnt					Sepw1
		Pcolce					Serpinb6b
		Pdcd11					Serping1
		Pdgfa					Serpini1
		Pdgfc					Sertad3
		Pdgfrl					Sesn1
		Pdia4					Sesn3
		Pdia5					Sestd1
		Pdia6					Setd2
		Pdk3					Sfxn1
		Pdlim5					Sfxn4
		Pdp1					Sgce
		Pdzd8					Sgpl1
		Pea15a					Sh3bgr
		Pepd					Sh3bgrl3
		Pes1					Shisa4
		Pgap2					Sirt2
		Pgp					Slc12a6
		Pgpep1					Slc23a2
		Phf20l1					Slc25a12
		Phf8					Slc25a20
		Phgdh					Slc25a27
		Phlda3					Slc25a32
		Phldb2					Slc29a3
		Pi4k2b					Slc30a5
		Pick1					Slc31a2
		Pkia					Slc35d1
		Pkn1					Slc35d2
		Plekha8					Slc38a4
		Plekhf1					Slc38a9
		Plk1					Slc43a3
		Plk1s1					Slc4a3
		Plk4					Smad3
		Plod2					Smarcd3
		Plxdc2					Smurf2
		Pmf1					Snhg1
		Pola1					Snn
		Polq					Snora31
		Polr1a					Snora52
		Polr3g					Snord35a
		Polr3k					Snord38a
		Pom121					Snx6
		Postn					Soat1
		Pot1a					Sorbs1
		Ppa1					Sox11
		Ppargc1a					Sp3
		Ppfia1					Spaca1
		Ppfibp1					Srgap2
		Ppfibp2					Ssbp2
		Ppie					Ssbp3
		Ppp1r3c					St3gal1
		Ppp1r9a					Stag3
		Ppp2ca					Stk24
		Ppp2cb					Stk38
		Pprc1					Stom
		Ppt1					Stx17
		Prc1					Stx1a
		Prdm2					Stx1b
		Prdx2					Stxbp1
		Prdx4					Sulf1
		Prickle1					Sult5a1
		Prim1					Suox
		Prkar2b					Suv420h2
		Prkci					Synj1
		Prkra					Taf6l
		Prmt3					Taf7
		Prmt5					Taz
		Prpf4					Tbc1d12
		Prpsap1					Tbl1xr1
		Prr11					Tceal1
		Psmb1					Tcf7l2
		Psmb3					Tctex1d2
		Psmc3					Tert
		Psmc3ip					Tfrc
		Psrc1					Tgfb1i1
		Ptch1					Thap3
		Ptgr1					Thbs2
		Ptplb					Timp2
		Pvr					Tkt
		Qsox2					Tle1
		Rab18					Tle3
		Rab23					Tmed5
		Rad21					Tmem141
		Rad51					Tmem218
		Rad54b					Tmem219
		Rad54l					Tmx3
		Ralb					Tns3
		Ralgapa2					Tob1
		Rangap1					Tpcn2
		Rap2a					Tpmt
		Rara					Tpst2
		Rasl12					Tra2a
		Rbm17					Traf3ip2
		Rbmx2					Trib2
		Rcan1					Trim24
		Rcn1					Trove2
		Rdx					Trp53inp1
		Reep2					Trps1
		Rere					Tshz1
		Rest					Tshz2
		Rev1					Tspan12
		Rfc4					Tspan6
		Rgs5					Tspyl1
		Rhobtb3					Tspyl3
		Rif1					Ttc12
		Rilpl2					Ttc28
		Rin3					Ttc38
		Riok2					Ttl
		Rnaseh2a					Tulp3
		Rnd3					Txnip
		Rnf145					Uba1
		Rnf146					Ube2l6
		Rnf180					Ubr7
		Rnf181					Ugdh
		Rnf19a					Uggt2
		Rnf19b					Usp42
		Rnf208					Vegfa
		Romo1					Vgll4
		rp9					Vps13b
		Rpa2					Vps13c
		Rpa3					Vps36
		Rpf1					Vwa5a
		Rpn2					Wapal
		Rpp30					Wdfy3
		Rpp38					Wdr35
		Rps27l					Wdyhv1
		Rps6ka1					Wrb
		Rps6ka2					Wsb1
		Rqcd1					Yeats2
		Rrm1					Ypel2
		Rrm2					Zbtb41
		Rrp15					Zc3h12b
		Sae1					Zfhx4
		Sap18					Zfp157
		Sash1					Zfp248
		Sass6					Zfp277
		Sbsn					Zfp280c
		Sc4mol					Zfp286
		Scd2					Zfp318
		Scfd1					Zfp358
		Scrib					Zfp36
		Scyl3					Zfp385b
		Sdc4					Zfp39
		Sec14l1					Zfp40
		Sec23ip					Zfp445
		Sema3c					Zfp52
		Sephs1					Zfp521
		Setbp1					Zfp53
		Setd8					Zfp583
		Sf3a2					Zfp60
		Sgms1					Zfp612
		Sgol1					Zfp672
		Sh3rf1					Zfp677
		Sh3tc2					Zfp692
		Shcbp1					Zfp763
		Sidt2					Zfp9
		Sil1					Zim1
		Sin3b					Zmynd8
		Ska1
		Skil
		Skiv2l2
		Skp2
		Slc10a7
		Slc20a1
		Slc20a2
		Slc22a17
		Slc25a1
		Slc25a13
		Slc27a6
		Slc30a1
		Slc38a1
		Slc39a6
		Slc44a1
		Slc44a2
		Slc4a2
		Slc4a7
		Slc5a3
		Slc6a6
		Slc6a8
		Slmap
		Smad7
		Smarca4
		Smc2
		Smc4
		Smtnl2
		Smyd3
		Snapc5
		Snd1
		Snora44
		Snrpa1
		Snx7
		Sorbs3
		Sort1
		Spa17
		Spag5
		Spag7
		Sparc
		Sparcl1
		Spc24
		Spc25
		Spred1
		Spred2
		Sqstm1
		Sra1
		Srpr
		Ssh1
		Ssr2
		St3gal4
		St3gal5
		Star
		Stil
		Stip1
		Ston1
		Stt3a
		Sumf2
		Supt7l
		Surf4
		Suv39h1
		Suv39h2
		Syap1
		Synrg
		Tacc3
		Taf5l
		Tbrg1
		Tcn2
		Tctn2
		Tef
		Tep1
		Tet3
		Tex261
		Thra
		Timm17a
		Timm22
		Tinagl1
		Tipin
		Tle4
		Tlr3
		Tm9sf4
		Tmc7
		Tmem128
		Tmem150a
		Tmem184b
		Tmem185b
		Tmem188
		Tmem194
		Tmem2
		Tmem48
		Tmem64
		Tmem66
		Tmem85
		Tmpo
		Tmtc2
		Tom1l2
		Tomm6
		Top2a
		Topbp1
		Tor1aip1
		Tor1aip2
		Tox4
		Tpcn1
		Tpd52
		Tpd52l1
		Tpx2
		Trdmt1
		Trib1
		Trim2
		Trim32
		Trim59
		Trip13
		Tsga14
		Tspan14
		Tspan4
		Tsr1
		Ttc39c
		Ttk
		Ttyh3
		Txndc5
		Tyms
		Ube2c
		Ube2g2
		Ubl4
		Uchl5
		Uck2
		Uhrf1
		Umps
		Unc119
		Usp11
		Usp28
		Usp32
		Usp39
		Usp53
		Usp7
		Utp20
		Uty
		Uxs1
		Vasn
		Vcpip1
		Vkorc1
		Vnn1
		Vps16
		Vrk1
		Wbp2
		Wdr76
		Wdr83
		Wee1
		Wsb2
		Wwc2
		Wwp2
		Xpnpep1
		Zc3h12c
		Zc3h7b
		Zdhhc3
		Zfp185
		Zfp367
		Zfp599
		Zfp7
		Zfp787
		Zmiz1
		Zmym1
		Zmym3
		Znrf2
		Zswim6

## Sheet: XX E10.5
Sertoli-specific (Jameson et al., 2012)					Pregranulosa-specific (Jameson et al., 2012)
Low H3K4me3/H3K27me3	High H3K4me3/H3K27me3	High H3K4me3	High H3K27me3		Low H3K4me3/H3K27me3	High H3K4me3/H3K27me3	High H3K4me3	High H3K27me3
0610007L01Rik	1110008F13Rik	1110018J18Rik	4930550L24Rik		1810064F22Rik	1700016K19Rik	0910001L09Rik	Kcnip1
1700034J05Rik	1600029O15Rik	1110049F12Rik	Alas2		A330023F24Rik	2610018G03Rik	1110001A16Rik	Rhox9
2200002J24Rik	1700017B05Rik	1110057K04Rik	AU015836		Aff3	2610203C20Rik	1110020G09Rik	Snora28
3110035E14Rik	1810035L17Rik	1200011M11Rik	Cspg5		Akap7	3632451O06Rik	1300010F03Rik	Sorbs2
4930486L24Rik	2010110P09Rik	1500010J02Rik	Cyp26b1		Akr1c14	4632427E13Rik	1600012H06Rik	Stap2
4931406P16Rik	2810432L12Rik	1700025G04Rik	Fam169a		Aldoc	4930523C07Rik	1700026D08Rik
6030498E09Rik	4921507P07Rik	1700029F09Rik	Gm10863		Anpep	4933436C20Rik	1700029G01Rik
8030411F24Rik	4930583H14Rik	1810013D10Rik	Hsd17b1		Atp6ap1l	6720401G13Rik	1700048O20Rik
9230104L09Rik	5330417C22Rik	1810037I17Rik	Mid2		C030019I05Rik	9030224M15Rik	1810011O10Rik
A530098C11Rik	5730469M10Rik	1810058I24Rik	Mybpc3		Cacna1d	A030009H04Rik	1810027O10Rik
Adamts9	8430427H17Rik	2010011I20Rik	Nxf3		Ccdc136	Abhd3	2010204K13Rik
Akr1b7	9930013L23Rik	2210009G21Rik	Plp1		Cdkn1a	Ablim3	2310008H04Rik
Aldh1a1	A930001N09Rik	2410001C21Rik	Ptger1		Cfh	Acadl	2410015M20Rik
Amh	Aard	2610002D18Rik	Stox2		Col6a1	Acot7	2410089E03Rik
Arhgef3	Abtb2	2610020H08Rik	Tmem184a		Cpa2	Acsl5	2610008E11Rik
AU021092	Acsl4	2610021K21Rik	Tmprss13		Crygb	Adamts19	2810405K02Rik
BC006965	Acss2	2700029M09Rik			Crygc	Add3	2810408A11Rik
Bdh1	Acvrl1	2700094K13Rik			Cyp4f15	Adm	2810474O19Rik
Calr4	Adam12	2810417H13Rik			Dctd	Agpat9	4833442J19Rik
Ccl17	Adamts16	2900064A13Rik			Dcun1d4	Agtr1a	4932438A13Rik
Cd59b	Adcy9	3200002M19Rik			Dock2	Ahnak	5033414D02Rik
Cdh23	Adcyap1r1	4632434I11Rik			Esr1	AI314831	5133401N09Rik
Clec12b	Adora1	4732418C07Rik			Fblim1	Akirin1	5730419I09Rik
Clip4	Aebp1	4930422G04Rik			Foxp1	Aldh1a2	5730455P16Rik
Clps	Afap1l2	4930534B04Rik			Gdap10	Amigo2	5730494M16Rik
Cnga1	Aifm1	4930547N16Rik			Gm10336	Angptl4	5930434B04Rik
Cp	Alpl	5730590G19Rik			Gm1968	Ankrd12	6330403K07Rik
Cst11	Ammecr1	6030408B16Rik			Gm221	Ano1	A630089N07Rik
Cst9	Anxa5	6720463M24Rik			Gpr116	Anxa2	Abhd12
Ctrb1	Ap1s2	9430020K01Rik			Gpr63	Anxa6	Abi2
Ctse	Arhgap4	9430023L20Rik			Hmgcs2	Apobec3	Abi3bp
Cyp11a1	Arhgdig	Aagab			Ifitm1	Apoe	Acaa2
Cyp17a1	Arpc1b	Abcd3			Il1r1	Arhgap20	Acadvl
Ddx3y	Atl2	Abhd4			Isg15	Arhgap29	Acot1
Defb36	Atp1a1	Acbd6			Kcnb2	Arhgef5	Acsm3
Dnmt1	Atp1a2	Acly			Kcnip4	Arl6ip1	Actr2
Eif2s3y	Atp1b2	Actn1			Lgals7	Armcx2	Actr6
Elf2	Atp8a1	Actn4			Lgals9	Armcx6	Acyp1
Etd	Aurka	Acvr1			Lphn2	Atp11a	Adamts1
Etl4	BC021891	Adam9			Lsp1	Atp11c	Adamts17
Fam54b	Bcar3	Adh1			Lzts1	Atp2b3	Adar
Fam65b	Bend4	Adh5			Mest	AW551984	Adck4
Fam83b	Bend7	Adhfe1			Mgst2	B4galt5	Adcy3
Fat1	Bmper	Adi1			Micalcl	Bace2	Adcy6
Fbrs	C130039O16Rik	Agpat4			Mir103-2	Bag3	Adk
Folr1	Cacna2d2	Agps			Mir383	BC068157	Aes
Frrs1	Cadm4	AI848100			Mir692-1	Bhlhe41	Aftph
G6pd2	Cadps	Aimp2			Mir99a	Bmp1	Agpat3
Gas7	Capn6	Akap12			Myh8	Bmp2	Agpat5
Gcnt1	Casc5	Akap2			Myl7	Bst2	Agphd1
Gnb5	Cbln1	Akr1b8			Myo1a	C130074G19Rik	Agtpbp1
Gne	Cbln4	Alas1			Nos1	Cacnb2	Airn
Gsta3	Ccdc160	Aldh7a1			Oasl2	Cacnb3	Akap11
Gstm6	Ccdc77	Aldh9a1			Odz3	Calb1	Akap9
H2-Aa	Cct3	Alg8			Opn1sw	Cap2	Akr1e1
Hsd17b3	Cd38	Angptl1			Pcdhb17	Capn2	Aktip
Hsd3b1	Cd99l2	Ankrd13a			Pcdhb18	Cav1	Aldh1b1
Iffo2	Cdc45	Ankrd40			Pdcd4	Cbr3	Alpk1
Kdm5d	Cdca7l	Ankrd50			Pdzd2	Ccbl2	Amph
Kif14	Cdh3	Anln			Plcb4	Ccdc46	Ankmy2
Klf12	Cdo1	Anxa3			Ppp2r2b	Ccng2	Ap1ar
Ly6a	Cebpa	Apc			Ptn	Cd200	Arfgef1
Macf1	Cenpi	Arfgef2			Rag1	Cd44	Arhgap24
Mef2c	Cenpp	Arhgap11a			Rassf8	Cd83	Arid4a
Mia1	Cenpv	Arhgef10			Rbms3	Cd97	Arl15
Mir128-1	Cetn2	Arhgef4			Rbp1	Cdh11	Arl2bp
Mir181b-2	Chchd10	Arid5b			Rlf	Cdh12	Arl8b
Mir680-1	Chmp4c	Aspm			Rnf128	Cdk14	Arrdc4
Mpeg1	Cited1	Atad2			Runx1	Cdk6	Asap1
Mro	Clcn5	Atic			Sema3a	Cdkn1b	Atf6
Mtm1	Cldn11	Atp2a2			Sgms2	Cgn	Atg4c
Mybphl	Cldn6	Atp2b1			Slc16a4	Chd9	Atl1
Myo18a	Cltb	Atp5c1			Snora31	Chic1	Atp10d
Ndst1	Cobll1	Atp6v0e			Snora75	Chn2	Atp13a3
Nedd9	Col14a1	Atp6v1h			Snord82	Chrm4	Atp6v1b2
Neto2	Col18a1	Atp8b2			Spaca1	Chst11	Atxn7l3
Nt5dc2	Col9a3	Atpbd4			Spink4	Chst15	Axin2
Pde2a	Cpeb2	Aurkb			Spnb2	Cib2	B230217C12Rik
Pgam2	Crim1	Auts2			Sprr2d	Clmn	B330016D10Rik
Phf16	Ctnna2	Axl			Srl	Clstn1	B3galtl
Phf17	Cxadr	Bard1			Sult5a1	Cnksr2	B3gnt5
Pitpnm2	Cyr61	Basp1			Sycp1	Cnnm2	B4galt2
Pla2g5	D3Bwg0562e	Bbs9			Sycp3	Cntn4	Bad
Plce1	D930014E17Rik	Bbx			Taf7l	Col12a1	Bak1
Pmch	Dbf4	Bcar1			Tex12	Cplx2	BC026585
Pnliprp2	Ddah1	Bcat2			Tex15	Cpne2	BC028528
Psg22	Dhh	Bex2			Tmc1	Cpt1a	BC031353
Ptgds	Dkc1	Birc5			Tmem174	Creg1	Bcl2
Rasgrp3	Dmc1	Blm			Tnfrsf18	Csgalnact1	Bcl7a
Rbbp8	Dmrt1	Bloc1s3			Tnnt1	Cthrc1	Bmp4
Ren1	Dnajc12	Blvra			U90926	Ctxn3	Bmp5
Rep15	Dock10	Bnip2			Usp54	Cux2	Bmyc
Sbsn	Dock5	Bola2			Vmn1r35	Cxx1c	Bnc2
Scara5	Dpysl5	Brca1			Vps13d	Cybrd1	Boc
Schip1	Dsp	Brd2			Wfdc6a	Cyfip2	Brms1l
Sema4a	Dst	Brip1			Zranb1	Cygb	Btrc
Sema6c	Dusp15	Brpf3				D330041H03Rik	C030046E11Rik
Serpina3a	Dusp16	Bub1				D630039A03Rik	C1qtnf7
Serpina5	E130203B14Rik	Bub1b				Dab1	C230081A13Rik
Sgol2	E2f6	Bub3				Dach1	Cachd1
Shbg	Edn1	C330027C09Rik				Dapk2	Calcrl
Slc24a5	Efemp1	Cadm1				Dcbld1	Cald1
Slc45a4	Efhd1	Calcoco1				Dclk1	Calml4
Slc6a14	Efhd2	Calr				Ddx26b	Caprin2
Snora34	Efnb2	Camkk2				Ddx58	Casp3
Snx25	Elf4	Cap1				Dennd1b	Casp6
Spata21	Ell2	Casp8				Dgka	Cbara1
Spp1	Elmo1	Cbfb				Dhrs3	Cc2d2a
Svil	Enpp1	Ccdc14				Dhrs7	Ccdc125
Tiam1	Entpd1	Ccdc163				Dirc2	Ccdc138
Tnnc1	Entpd5	Ccdc18				Dmxl2	Ccdc80
Trak1	Epdr1	Ccdc34				Doc2b	Ccdc84
Tspan32	Epha2	Ccdc99				Dock11	Ccnjl
Tulp2	Eps8	Ccna2				Dock9	Ccnl1
Usp37	Erbb3	Ccnb2				Dopey2	Cd46
Uty	Erbb4	Ccnf				Drp2	Cdc14a
Whsc1	Ercc6l	Cct7				Dtwd1	Cdc42bpa
Wipf3	Etnk2	Cd164				Efha2	Cdc42ep5
Zbtb20	Eya1	Cd81				Efna1	Cdk5
Zfp57	Ezh2	Cdan1				Egfl6	Cdkn1c
	F3	Cdc20				Egfr	Cecr2
	Fam105a	Cdc25a				Ehd2	Chd3
	Fam40b	Cdc25c				Eif4e3	Chpt1
	Fam46a	Cdc26				Elfn1	Churc1
	Fam46c	Cdc42se1				Emb	Cklf
	Fam46d	Cdc42se2				Emx2	Clip3
	Fam83f	Cdc6				Enpp2	Cln3
	Farp1	Cdca2				Epb4.1l1	Clybl
	Fbln2	Cdca3				Ephb2	Cmbl
	Fbn1	Cdca5				Ereg	Cnrip1
	Fdxr	Cdca8				Ethe1	Cntln
	Fen1	Cdk1				Fah	Cntnap5a
	Fgf13	Cdkn3				Fahd1	Col3a1
	Fgf18	Cecr5				Fam101b	Col6a2
	Fgf9	Cenpa				Fam129a	Colec12
	Fhl1	Cenpe				Fam136a	Coq10a
	Fignl1	Cenpf				Fam149a	Coro7
	Foxc2	Cenph				Fam158a	Cox6b2
	Frmd4a	Cenpj				Fam171a2	Cpxm1
	Frzb	Cenpk				Fam53b	Crebzf
	Fstl4	Cenpn				Fam84b	Crip3
	Ftsj1	Cenpo				Fat4	Cryz
	Fyn	Cep55				Fhod3	Cstad
	Fzd3	Cercam				Flrt2	Cth
	Fzd9	Chaf1a				Fmr1	Cttnbp2nl
	G6pdx	Chaf1b				Fos	Ctxn1
	Galntl4	Chek1				Fosb	Cybasc3
	Gatm	Chek2				Foxl2os	Cyld
	Gcom1	Chka				Fras1	Cyp2d22
	Gdnf	Ckap2				Frat2	Cyp4f13
	Gin1	Ckap2l				Frem2	Cyth1
	Gja1	Cks1b				Fscn1	D10Wsu102e
	Gjb2	Clasp2				Fst	D16Ertd472e
	Gldn	Clca1				Fundc1	D230025D16Rik
	Gmpr	Cldnd1				G0s2	D8Ertd82e
	Gna13	Clec2d				Gabra4	D930015E06Rik
	Gpkow	Clspn				Gabrb1	Daam1
	Gpm6b	Clu				Galc	Dact1
	Gpr37	Cmas				Gas6	Dap
	Gpr56	Cmtm6				Gata6	Dapk1
	Gprin3	Cmtm7				Gca	Dbn1
	Gramd1b	Cnbp				Gch1	Dcaf10
	Grb10	Cnksr3				Gdpd2	Dcaf12l1
	Grem2	Commd2				Gls	Dcaf5
	Gsta4	Cope				Gm12824	Dcaf6
	Habp4	Cops3				Gm98	Dcaf7
	Haus7	Coq10b				Gna14	Decr2
	Hectd2	Coro1c				Gng13	Dennd2a
	Hecw2	Cox7a1				Gpr155	Dennd4a
	Hexa	Cpsf3				Gpr64	Dennd4c
	Hexim1	Creb3				Gprc5a	Dhdh
	Hip1	Creb3l2				Gprc5c	Dhrs4
	Hist1h1b	Cse1l				Greb1	Dhx40
	Hk2	Csrp2				Greb1l	Dlg4
	Hmgn5	Cst3				Grik3	Dlg5
	Hook1	Ctage5				Grina	Dnajb1
	Hoxb9	Ctgf				Gucy1a3	Dnajb3
	Hoxd10	Ctnna3				Gxylt2	Dnajb4
	Hpgd	Ctnnal1				Hdac8	Dnajb9
	Hspa2	Ctsa				Hey1	Dnajc1
	Htatsf1	Ctsh				Hist2h2be	Dnajc13
	Htra1	Ctsl				Hmcn1	Dnajc15
	Igfbp3	Cttn				Hoxc9	Dnajc18
	Igfbp7	Cwc27				Hpse	Dnm1
	Igsf3	Cxxc5				Hs3st3a1	Dnm2
	Igsf9b	Cycs				Hs6st2	Dock4
	Il4ra	D19Ertd737e				Hspa4l	Dpf3
	Inhbb	D2Ertd750e				Igf1	Dsc2
	Iqgap2	Dag1				Igf2	Dsel
	Islr2	Dars				Igfbp2	Dtd1
	Itga11	Daxx				Igfbp5	Dtx3
	Itga4	Dcp1a				Iqcb1	Dusp1
	Itgb5	Dcps				Irs1	Dusp12
	Itpripl2	Ddi2				Irx3	Dusp18
	Jag1	Ddost				Isoc1	Dusp22
	Jam2	Ddr1				Itpr2	Dync2h1
	Jazf1	Ddx18				Jun	E330013P04Rik
	Kazald1	Ddx39				Kank3	Ece1
	Kcna6	Defb19				Kcnd2	Eea1
	Kcnh1	Dera				Kcng4	Ei24
	Kcnmb4	Dgkd				Kcnq1	Eif2ak2
	Kif21a	Dhfr				Khdrbs3	Emp1
	Kif4	Diap3				Kit	Emp3
	Lama4	Dip2b				Kitl	Ephb4
	Ldlrap1	Dlgap5				Klf2	Erc1
	Lect1	Dmxl1				Klf7	Ermp1
	Lonrf3	Dna2				Klf8	Ern1
	Loxl3	Dnajb11				Klhl13	Errfi1
	Lpcat2	Dnajc24				Klhl8	Esco1
	Lpin2	Dock7				Klk8	Etfb
	Lpl	Dot1l				Krt18	Etfdh
	Lrig1	Dpy19l3				Laptm4b	Ets1
	Lrp5	Dscc1				Lass4	Etv6
	Lrrc58	Dtl				Lef1	Ezh1
	Lrrc8b	Dtna				Lgals8	Fahd2a
	Lrrc8c	Dtnb				Lgr5	Fam114a1
	Lrrc8d	Dtx4				Lhcgr	Fam135a
	Lrrtm3	Dusp6				Lhx9	Fam13a
	Lsr	Dut				Lima1	Fam193b
	Maged1	Dynll1				Lmo7	Fam196b
	Mak16	E2f7				Lpcat4	Fam69a
	Mall	E2f8				Lphn3	Far1
	Mamld1	Ebp				Lrch2	Fbn2
	Man2a2	Ect2				Lrrc3b	Fbxl17
	Mapk13	Eef1e1				Lrrc4c	Fbxo25
	Mapk4	Eif2a				Lrrn1	Fcgrt
	Mcam	Eif2b1				Ly75	Fgfr2
	Mcm7	Eif2s1				Lypd6b	Fggy
	Med12l	Eif4ebp1				Macrod2	Fig4
	Mfsd7c	Eif5a				Maged2	Fmnl2
	Mical2	Elovl6				Magi2	Fn3krp
	Mkrn1	Eme1				Malt1	Frmd6
	Mlkl	Enc1				Man1a	Fut8
	Mmd2	Eno1				Maoa	Gadd45a
	Mmp11	Erap1				Mbnl3	Gas2
	Mmp23	Erbb2				Mfsd7b	Gas5
	Mphosph6	Ercc6				Mid1ip1	Gatsl2
	Mpzl2	Erf				Mir351	Gdpd1
	Mras	Erlec1				Mir503	Ghr
	Mrpl49	Ero1l				Mlf1	Gk5
	Msi1	Erp44				Mllt3	Glb1l2
	Mt2	Esco2				Mmp16	Glrx
	Mtap7	Etaa1				Mpped2	Gm10638
	Mtap7d3	Etv1				Mtap2	Gm11744
	Mtus1	Etv5				Mtss1	Gm13375
	Mybl1	Evl				Myc	Gm15800
	Myef2	Exo1				Myh11	Gm5617
	Myo10	Exosc2				Myl9	Gm9766
	N4bp2l1	Exosc8				Myo1e	Golga7
	Naa50	F630043A04Rik				Myo5b	Golm1
	Nab2	Fads1				Ndrg1	Gpc2
	Nav1	Fam111a				Necab3	Gpcpd1
	Nell1	Fam126a				Nexn	Gphn
	Nes	Fam173a				Nin	Gramd4
	Nfib	Fam198b				Nkd1	Grik5
	Nfil3	Fam54a				Nlgn2	Grip1
	Ngfrap1	Fam63a				Nmnat2	Grk5
	Nid1	Fam76a				Nos1ap	Gsk3b
	Nipal1	Fam98a				Npas3	Gtf2a1
	Nkx3-1	Fancd2				Npnt	Gucy1a2
	Npl	Fanci				Npr2	Gyg
	Npr1	Fasn				Nr0b1	Gzf1
	Nr1d1	Fastkd5				Nr3c1	H19
	Nr4a1	Fbrsl1				Nrn1	H2-Ke6
	Nrbp2	Fbxo5				Nsg1	H2afy2
	Nsdhl	Fdft1				Oat	Hadha
	Nt5dc3	Fez2				Ociad2	Hcfc2
	Nt5e	Fh1				Ogt	Hdac9
	Nudt11	Fkbp14				Olfm1	Hdgfrp3
	Nudt19	Fkbp1a				Ophn1	Hebp1
	Nup133	Fkbp5				Optn	Heg1
	Obfc2a	Fnbp1				Osr2	Hes1
	Ocrl	Fndc3b				Palmd	Hmgn3
	Odf2	Foxm1				Pam	Hoxc4
	Oxct1	Foxp4				Parp8	Hoxc6
	Padi2	Fryl				Parvb	Hsd17b11
	Pak3	Ftsj3				Pcdh11x	Hspb11
	Pappa	Fuca1				Pcgf1	Hunk
	Pcdh9	Fxyd6				Pde10a	Id1
	Pde8a	G2e3				Pde7a	Id2
	Pdgfa	Galnt10				Pde8b	Ier2
	Pdgfc	Gan				Pdha1	Ifitm2
	Pdk3	Gart				Pdk2	Ifitm3
	Pdlim1	Gas2l3				Pgap1	Ifnar1
	Pdp1	Gatad2a				Pip4k2a	Ift81
	Pgbd5	Gcdh				Pld1	Igf2bp1
	Pgrmc1	Gemin6				Pld5	Igfbp4
	Phf8	Gen1				Plekhf2	Igsf10
	Phlda3	Gfm1				Plekhh2	Il17rd
	Phldb1	Gfpt1				Pls3	Il6st
	Pik3cb	Gins1				Plxna4	Inpp5f
	Pip5k1b	Gins2				Pmp22	Ints6
	Pkia	Glb1				Pnck	Irgm2
	Plxna1	Glcci1				Podxl	Ivns1abp
	Plxnc1	Glt25d1				Ppara	Jak2
	Pmepa1	Gm2a				Ppic	Jph2
	Pnmal2	Gm505				Ppp2r5c	Kalrn
	Pola1	Gm5595				Ppp4r4	Kbtbd3
	Pole	Gmnn				Praf2	Kbtbd7
	Ppfia1	Gnl3				Prkag2	Kdm3a
	Ppfibp2	Gosr2				Pros1	Kdm6a
	Ppp1r13b	Gpc6				Qsox1	Khk
	Ppp1r16b	Gpr125				Rab38	Kif16b
	Ppp2r2d	Gpsm2				Rai2	Kif1c
	Ppp3cc	Gpx3				Ramp2	Kif3a
	Prdx4	Grb14				Rasa2	Klf6
	Prkcb	Grinl1a				Rasa3	Klhl23
	Prkce	Grn				Rasgrp1	Klhl5
	Prss12	Gsg2				Rbm41	Klraq1
	Prss35	Gsr				Rcan3	Krt20
	Psat1	Gstm1				Reep5	Large
	Ptk2b	Gstm2				Renbp	Lass5
	Ptpn21	Gstm7				Reps2	Layn
	Ptpn3	Gtf2f2				Rgs22	Lbp
	Ptpre	Gusb				Rimklb	Ldb2
	Ptprm	H2-Ke2				Rnf115	Lgals1
	Pxmp2	H2afx				Rnf130	Lgr4
	Rab31	H2afy				Rnf152	Lhfpl2
	Rab3b	Hars				Rnf182	Lhpp
	Ralgps2	Haus6				Rnf43	Lman2l
	Rapgef4	Hddc2				Rps6ka3	Lrig2
	Rasgef1b	Hdhd2				Rspo1	Lrp1
	Rbmx2	Hells				Ryr2	Lrrc34
	Rcan1	Helz				S100a1	Lrrc49
	Rcc2	Hist1h1a				S100a10	Ltbp1
	Reep6	Hist1h2ab				S100a13	Lypd6
	Rel	Hist1h2ak				Sacm1l	Lyrm4
	Rerg	Hist1h2bc				Sacs	Lyst
	Rnd2	Hist1h2bh				Satb1	Magi1
	Rnf208	Hist1h2bm				Scmh1	Magi3
	Robo2	Hist1h4c				Sdhaf1	Maml3
	Rragd	Hist1h4d				Serpini1	Maob
	Rreb1	Hist1h4f				Sesn3	Map3k12
	Rrs1	Hmbs				Sfrp2	Map3k3
	Rtn4rl1	Hmga2				Sfxn3	Map4k1
	Scrn1	Hmgcr				Sh2d4a	Map4k3
	Sdc4	Hmmr				Slc22a5	Map4k5
	Sec23ip	Hmox1				Slc37a2	Mapk9
	Sel1l3	Hn1l				Slc41a2	Marcks
	Sema5a	Hsd17b12				Slc4a4	Mavs
	Sema7a	Hsf1				Slc7a2	Mccc1
	Serpine2	Htra2				Slitrk1	Mccc2
	Sfrp4	Hyou1				Smpd2	Me2
	Sgk3	Iah1				Smpdl3b	Med13l
	Sgms1	Iars2				Snhg8	Meg3
	Sh3bp5	Ier3ip1				Sqrdl	Meis3
	Sh3gl2	Immp1l				St3gal1	Memo1
	Sh3rf1	Impa1				St6galnac2	Mex3b
	Slc1a6	Incenp				Stx18	Mfap2
	Slc38a5	Ing2				Tanc2	Mgp
	Slc6a8	Inha				Taz	Mir17
	Slc7a1	Inppl1				Tceal1	Mir18
	Slc7a5	Ipo7				Tceal6	Mkl1
	Slc9a2	Ipp				Tgfb1i1	Mmp14
	Slco3a1	Islr				Tgfbr1	Mocs2
	Slfn9	Itfg3				Tgfbr3	Mpdz
	Snx7	Itgav				Tle1	Mpnd
	Sobp	Itgb8				Tm6sf1	Mpzl1
	Socs2	Jakmip2				Tmem171	Mr1
	Sox10	Jhdm1d				Tmem178	Mrc2
	Sox6	Jmjd6				Tmem196	Mtr
	Sox8	Jub				Tmem35	Mxd4
	Sox9	Jup				Tmsb4x	Mxra8
	Spag7	Kctd5				Tnfrsf19	Mylip
	Sphk1	Kctd9				Tnrc6c	Myo1b
	Spint2	Kif11				Tshr	Myo5a
	Spred1	Kif15				Tshz2	Myo9a
	Spry4	Kif18a				Tspan18	Myst4
	Srgn	Kif18b				Tspan6	Naa16
	Stc2	Kif20a				Ttyh2	Naaa
	Susd1	Kif20b				Ube2ql1	Nab1
	Syap1	Kif22				Uchl1	Narg2
	Syce2	Kif23				Vldlr	Nbeal1
	Syde2	Kif24				Vps13a	Nek1
	Sync	Kif2c				Vps25	Nek7
	Syne2	Kirrel				Vsnl1	Neu3
	Synj2	Klhl32				Vstm2b	Nf2
	Synm	Kntc1				Wnt2b	Nfat5
	Syt9	Lap3				Wnt4	Nfatc4
	Sytl4	Larp1				Wsb1	Nfia
	Tacc1	Larp7				Zbtb7c	Nicn1
	Tagln2	Lass6				Zc3h12b	Nlk
	Tapbp	Lats2				Zcchc24	Nme5
	Tarsl2	Lepre1				Zfp280c	Nnat
	Tbc1d8	Lgmn				Zfp385b	Npc1
	Tesc	Lifr					Nqo2
	Tgfb3	Lig1					Nr2f2
	Tgfbi	Limk1					Nrp1
	Timp3	Lman1					Ntan1
	Tjp2	Lmf1					Nthl1
	Tmc7	Lmln					Nucb2
	Tmcc3	Lmnb1					Osbpl8
	Tmem117	Lmo4					Osgin2
	Tmem123	Lonp1					Pacs1
	Tmem180	Lpar1					Pacs2
	Tmem184b	Lphn1					Pacsin2
	Tnfrsf12a	Lrch1					Pak1
	Tnik	Lrpap1					Palm
	Tnni3	Lrrc1					Pank1
	Tns1	Lrrc16a					Pank3
	Tox	Lrrc41					Parva
	Tpd52	Lsm2					Pbx2
	Trank1	Lyrm1					Pbx3
	Trim47	Mad2l1					Pcbd1
	Trpc3	Man1a2					Pcbd2
	Tspan14	Map2k1					Pcdh18
	Tspan15	Map2k7					Pcf11
	Tspan17	Map3k1					Pcmtd1
	Ttyh1	Map3k4					Pde1a
	Tubb2b	Mapk3					Pde7b
	Tubb3	Mapkapk2					Pdgfd
	Tyro3	Mapre1					Pdk4
	Ubl4	Masp1					Pdp2
	Uck2	Mast2					Peg10
	Unc13b	Mastl					Peg3
	Usp11	Mat2a					Pex11a
	Utf1	Mblac2					Pfkm
	Vamp5	Mbnl2					Pfn4
	Vcan	Mcm10					Pgm1
	Vsig10	Mcm2					Phf10
	Vwa1	Mcm3					Phf14
	Zar1	Mcm4					Phf2
	Zc3hav1	Mcm5					Phf21a
	Zdbf2	Mcm8					Phkg2
	Zfp185	Mdc1					Phlda1
	Zfp275	Mdk					Phospho2
	Zfp608	Med19					Pias3
	Zfpm2	Med27					Pik3r1
	Zmym3	Melk					Pik3r3
	Znrf3	Mesdc2					Pisd-ps1
	Zwilch	Mfge8					Pla2r1
		Miip					Plag1
		Minpp1					Pld3
		Mki67					Plekha5
		Mlec					Plekho1
		Mlf1ip					Plin2
		Mlst8					Plk2
		Mmaa					Plxna2
		Mmp2					Pms1
		Mov10					Polb
		Mphosph10					Pold4
		Mphosph9					Polr2g
		Mpi					Ppm1m
		Mpp6					Ppp2r3a
		Mpp7					Ppp2r5a
		Mrpl11					Ppp5c
		Mrpl13					Prdm5
		Mrpl18					Prdx1
		Mrpl42					Prdx3
		Mrpl45					Prelid2
		Mrpl46					Prkcd
		Mtap1b					Prkx
		Mtbp					Psd3
		Mthfd2					Psen1
		Mtrf1l					Ptpn4
		Mxd1					Ptprg
		Mxi1					Ptprk
		Mxra7					Pygb
		Mybbp1a					Pygl
		Myh9					Qpctl
		Myo7a					Rab11fip2
		Myo9a					Rab34
		Myst2					Rab4a
		N4bp1					Rab8b
		Nacc1					Rabgap1l
		Ncapd2					Rad9b
		Ncapg					Raet1d
		Ncapg2					Ralgapa1
		Ncaph					Rapgef1
		Nceh1					Raph1
		Ncoa7					Rarres2
		Ncor2					Rasa1
		Ncrna00085					Rasl11a
		Ndc80					Rcbtb1
		Ndufb10					Rdh10
		Neil3					Rec8
		Nek2					Reck
		Nfe2					Reps1
		Nhsl1					Rev3l
		Ninl					Rexo2
		Nisch					Rgl1
		Nme1					Rgs12
		Nol6					Rhob
		Nomo1					Rhoc
		Nop16					Rhou
		Nop56					Ric8b
		Nop58					Rmnd5a
		Notch2					Rnasel
		Nploc4					Rnf121
		Nrd1					Rnf149
		Nrm					Rock2
		Nsl1					Rogdi
		Nsmce2					Rpap2
		Nucks1					Rpgrip1l
		Nudcd1					Rpl30
		Nudt1					Rps6ka5
		Nudt3					Rraga
		Nudt4					Rragc
		Nudt5					Rspry1
		Nudt9					Rufy2
		Nuf2					Samhd1
		Nup107					Sardh
		Nup205					Sc5d
		Nup43					Scn7a
		Nup85					Scpep1
		Nusap1					Scyl2
		Nxt2					Sdc2
		Ogdh					Selenbp1
		Olfml1					Sema4g
		Olfml3					Sema6a
		Osbpl11					Sema6d
		Otud4					Sepn1
		P2rx4					Sepp1
		P4ha1					Sepw1
		P4hb					Serpinb6b
		Palm2					Serping1
		Panx1					Sertad3
		Papss1					Sesn1
		Parp11					Sestd1
		Pbk					Setd2
		Pcgf3					Setd7
		Pcnt					Sfxn1
		Pcolce					Sfxn4
		Pcsk5					Sgce
		Pdcd11					Sgpl1
		Pde5a					Sh3bgr
		Pdgfrl					Sh3bgrl3
		Pdia4					Shisa4
		Pdia5					Sirt2
		Pdia6					Slc12a6
		Pdlim5					Slc23a2
		Pdzd8					Slc25a12
		Pea15a					Slc25a20
		Pebp1					Slc25a27
		Pepd					Slc25a32
		Pes1					Slc25a37
		Pgap2					Slc29a3
		Pgm3					Slc30a5
		Pgp					Slc31a2
		Pgpep1					Slc35d1
		Phf20l1					Slc35d2
		Phgdh					Slc38a4
		Phldb2					Slc38a9
		Pi4k2b					Slc43a3
		Pick1					Slc4a3
		Pkn1					Slc7a11
		Pkp4					Slit2
		Plcb2					Smad3
		Plekha8					Smarcd3
		Plekhf1					Smurf2
		Plk1					Snhg1
		Plk1s1					Snn
		Plk4					Snora52
		Plod2					Snord35a
		Plxdc2					Snord38a
		Plxnb1					Snx6
		Pmf1					Soat1
		Pole2					Sorbs1
		Polq					Sox11
		Polr1a					Sox4
		Polr3g					Sp3
		Polr3k					Spast
		Pom121					Srgap1
		Postn					Srgap2
		Pot1a					Ssbp2
		Ppa1					Ssbp3
		Ppargc1a					Stag3
		Ppfibp1					Stk24
		Ppie					Stk38
		Ppm1a					Stom
		Ppp1r3c					Stx17
		Ppp1r9a					Stx1a
		Ppp2ca					Stx1b
		Ppp2cb					Stxbp1
		Pprc1					Sulf1
		Ppt1					Suox
		Prc1					Suv420h2
		Prdm2					Synj1
		Prdx2					Taf6l
		Prickle1					Taf7
		Prim1					Tbc1d12
		Prkar2b					Tbl1xr1
		Prkci					Tcf12
		Prkra					Tcf4
		Prmt3					Tcf7l2
		Prmt5					Tcirg1
		Prpf4					Tctex1d2
		Prpsap1					Tert
		Prr11					Tet2
		Psmb1					Tfrc
		Psmb3					Tgm2
		Psmc3					Thap3
		Psmc3ip					Thbs2
		Psrc1					Timp2
		Ptch1					Tiparp
		Ptgr1					Tkt
		Ptplb					Tle3
		Ptprf					Tmed5
		Pvr					Tmem106c
		Pxdn					Tmem141
		Qsox2					Tmem176b
		Rab18					Tmem20
		Rab23					Tmem218
		Racgap1					Tmem219
		Rad18					Tmem45a
		Rad21					Tmtc4
		Rad51					Tmx3
		Rad54b					Tns3
		Rad54l					Tob1
		Ralb					Tpcn2
		Ralgapa2					Tpmt
		Ranbp1					Tpst2
		Rangap1					Tra2a
		Rap2a					Traf3ip2
		Rara					Trib2
		Rasl12					Trim24
		Rbm17					Trove2
		Rcn1					Trp53inp1
		Rdx					Trps1
		Reep2					Tshz1
		Rere					Tspan12
		Rest					Tspyl1
		Rev1					Tspyl3
		Rfc4					Ttc12
		Rgs5					Ttc28
		Rhobtb3					Ttc38
		Rif1					Ttl
		Rilpl2					Tulp3
		Rin3					Txnip
		Riok2					Uba1
		Rnaseh2a					Ube2l6
		Rnd3					Ubr7
		Rnf144a					Ugdh
		Rnf145					Uggt2
		Rnf146					Usp42
		Rnf180					Vegfa
		Rnf181					Vgll4
		Rnf19a					Vps13b
		Rnf19b					Vps13c
		Rnf20					Vps36
		Robo1					Vwa5a
		Romo1					Wapal
		rp9					Wdfy3
		Rpa2					Wdr35
		Rpa3					Wdyhv1
		Rpf1					Wrb
		Rpn2					Xist
		Rpp30					Yeats2
		Rpp38					Ypel2
		Rps27l					Zbtb41
		Rps6ka1					Zfhx4
		Rps6ka2					Zfp157
		Rqcd1					Zfp248
		Rrm1					Zfp277
		Rrm2					Zfp286
		Rrp15					Zfp318
		Rwdd2a					Zfp358
		Sae1					Zfp36
		Sap18					Zfp36l1
		Sash1					Zfp39
		Sass6					Zfp40
		Sc4mol					Zfp423
		Scarb1					Zfp445
		Scarb2					Zfp52
		Scd2					Zfp521
		Scfd1					Zfp53
		Scrib					Zfp583
		Scyl3					Zfp60
		Sec14l1					Zfp612
		Sec23b					Zfp672
		Sema3c					Zfp677
		Sephs1					Zfp692
		Serinc5					Zfp763
		Setbp1					Zfp9
		Setd8					Zhx1
		Sf3a2					Zhx3
		Sgol1					Zim1
		Sh3tc2					Zmynd8
		Shcbp1
		Sidt2
		Sil1
		Sin3b
		Ska1
		Skil
		Skiv2l2
		Skp2
		Slc10a7
		Slc20a1
		Slc20a2
		Slc22a17
		Slc25a1
		Slc25a13
		Slc26a2
		Slc26a7
		Slc27a6
		Slc30a1
		Slc38a1
		Slc39a6
		Slc44a1
		Slc44a2
		Slc4a2
		Slc4a7
		Slc5a3
		Slc6a6
		Slmap
		Smad7
		Smarca4
		Smc2
		Smc4
		Smtnl2
		Smyd3
		Snapc5
		Snd1
		Snora44
		Snord95
		Snrpa1
		Snx33
		Sorbs3
		Sort1
		Spa17
		Spag5
		Sparc
		Sparcl1
		Spc24
		Spc25
		Spred2
		Sqstm1
		Sra1
		Srpr
		Ssh1
		Ssr2
		St3gal4
		St3gal5
		St6gal1
		Star
		Stil
		Stip1
		Ston1
		Stt3a
		Sumf2
		Supt7l
		Surf4
		Suv39h1
		Suv39h2
		Synrg
		Tacc3
		Taf5l
		Tbrg1
		Tcn2
		Tctn2
		Tef
		Tep1
		Tet3
		Tex261
		Thra
		Timm17a
		Timm22
		Tinagl1
		Tipin
		Tle4
		Tlr3
		Tm9sf4
		Tmem128
		Tmem150a
		Tmem185b
		Tmem188
		Tmem194
		Tmem2
		Tmem48
		Tmem64
		Tmem66
		Tmem85
		Tmpo
		Tmtc2
		Tom1l2
		Tomm6
		Top2a
		Topbp1
		Tor1aip1
		Tor1aip2
		Tox4
		Tpcn1
		Tpd52l1
		Tpx2
		Trdmt1
		Trib1
		Trim2
		Trim32
		Trim59
		Trip13
		Tsga14
		Tspan4
		Tsr1
		Ttc39c
		Ttk
		Ttyh3
		Txndc5
		Tyms
		Ube2c
		Ube2f
		Ube2g2
		Uchl5
		Uhrf1
		Umps
		Unc119
		Usp28
		Usp32
		Usp39
		Usp53
		Usp7
		Utp20
		Uxs1
		Vasn
		Vcpip1
		Vkorc1
		Vnn1
		Vps16
		Vps26a
		Vrk1
		Wbp2
		Wdr76
		Wdr83
		Wee1
		Wsb2
		Wwc2
		Wwp2
		Xpnpep1
		Xylt1
		Zc3h12c
		Zc3h7b
		Zdhhc2
		Zdhhc3
		Zfp367
		Zfp395
		Zfp599
		Zfp7
		Zfp787
		Zmiz1
		Zmym1
		Znrf2
		Zswim6

## Sheet: XY E13.5
Sertoli-specific (Jameson et al., 2012)					Pregranulosa-specific (Jameson et al., 2012)
Low H3K4me3/H3K27me3	High H3K4me3/H3K27me3	High H3K4me3	High H3K27me3		Low H3K4me3/H3K27me3	High H3K4me3/H3K27me3	High H3K4me3	High H3K27me3
0610007L01Rik	1600029O15Rik	1110008F13Rik	Cyp26b1		1700048O20Rik	1700016K19Rik	0910001L09Rik	Anpep
1700034J05Rik	4930583H14Rik	1110018J18Rik	Fam169a		A330023F24Rik	1810011O10Rik	1110001A16Rik	Calml4
4930486L24Rik	5330417C22Rik	1110049F12Rik	Iffo2		Aff3	4933436C20Rik	1110020G09Rik	Cux2
4930550L24Rik	9930013L23Rik	1110057K04Rik	Jakmip2		Atp6ap1l	6330403K07Rik	1300010F03Rik	Dapk2
4931406P16Rik	Adam12	1200011M11Rik	Macf1		C030019I05Rik	Ablim3	1600012H06Rik	Gm1968
A530098C11Rik	Adcy9	1500010J02Rik	Pde2a		Ccdc136	Acot7	1700026D08Rik	H19
Adamts9	Adcyap1r1	1700017B05Rik	Ren1		Cdkn1a	Adamts19	1700029G01Rik	Isg15
Arhgef3	Aebp1	1700025G04Rik			Cfh	Adcy6	1810027O10Rik	Kcnip1
Bdh1	Akap12	1700029F09Rik			Cntnap5a	Adm	1810064F22Rik	Myl7
Calr4	Akap2	1810013D10Rik			Col3a1	Agpat3	2010204K13Rik	Nmnat2
Ccl17	Alpl	1810035L17Rik			Cpa2	Agpat9	2310008H04Rik	Nos1
Cd59b	BC021891	1810037I17Rik			Crygb	Agtpbp1	2410015M20Rik	Ptn
Cdh23	Bend7	1810058I24Rik			Crygc	Agtr1a	2410089E03Rik	Runx1
Clip4	Bmper	2010011I20Rik			Cyp4f15	Aldh1a2	2610008E11Rik	Stap2
Clps	Cacna2d2	2010110P09Rik			Dctd	Amph	2610018G03Rik	Tmem174
Cnga1	Cadm4	2200002J24Rik			Dcun1d4	Ano1	2610203C20Rik
Cspg5	Cbln1	2210009G21Rik			Dock2	Apoe	2810405K02Rik
Cst11	Cbln4	2410001C21Rik			Fblim1	Arhgap20	2810408A11Rik
Ctrb1	Cebpa	2610002D18Rik			Fcgrt	Arhgap24	2810474O19Rik
Ctse	Cldn11	2610020H08Rik			Foxp1	Atp11a	3632451O06Rik
Cyp11a1	Cldn6	2610021K21Rik			Gdap10	B4galt5	4632427E13Rik
Cyp17a1	Col14a1	2700029M09Rik			Gm10336	Bace2	4833442J19Rik
Dnmt1	Csrp2	2700094K13Rik			Gm221	BC028528	4930523C07Rik
Elf2	Dpysl5	2810417H13Rik			Gpr116	BC068157	4932438A13Rik
Etl4	Dusp15	2810432L12Rik			Gpr63	Bmp1	5033414D02Rik
Fam65b	E2f6	2900064A13Rik			Ifitm1	Bmp2	5133401N09Rik
Fam83b	Edn1	3110035E14Rik			Jph2	Bmp4	5730419I09Rik
Fat1	Efemp1	3200002M19Rik			Kalrn	Bnc2	5730455P16Rik
Fbrs	Efhd1	4632434I11Rik			Kcnb2	C130074G19Rik	5730494M16Rik
Frrs1	Enpp1	4732418C07Rik			Kcnip4	Cacnb2	5930434B04Rik
G6pd2	Epdr1	4921507P07Rik			Lbp	Cacnb3	6720401G13Rik
Gas7	Epha2	4930422G04Rik			Lgals9	Calb1	9030224M15Rik
Gcnt1	F3	4930534B04Rik			Lphn2	Cap2	A030009H04Rik
Gnb5	Fam40b	4930547N16Rik			Lsp1	Capn2	A630089N07Rik
H2-Aa	Fbn1	5730469M10Rik			Lzts1	Cav1	Abhd12
Hsd3b1	Foxc2	5730590G19Rik			Mgp	Cbr3	Abhd3
Islr	Frmd4a	6030408B16Rik			Mgst2	Cd44	Abi2
Kif14	Frzb	6030498E09Rik			Micalcl	Cd83	Abi3bp
Klf12	Fstl4	6720463M24Rik			Mir103-2	Cd97	Acaa2
Ly6a	G6pdx	8030411F24Rik			Mir18	Cdh11	Acadl
Mef2c	Gas2l3	8430427H17Rik			Mir383	Cdh12	Acadvl
Mia1	Gdnf	9230104L09Rik			Mir692-1	Cdk14	Acot1
Mid2	Gin1	9430020K01Rik			Mir99a	Cgn	Acsl5
Mir128-1	Gjb2	9430023L20Rik			Myh8	Chn2	Acsm3
Mir181b-2	Grb10	A930001N09Rik			Myo1a	Chrm4	Actr2
Mir680-1	Grem2	Aagab			Nr3c1	Chst11	Actr6
Mpeg1	Hecw2	Aard			Odz3	Chst15	Acyp1
Mtm1	Hmmr	Abcd3			Opn1sw	Cib2	Adamts1
Myo18a	Hoxd10	Abhd4			Pcdhb17	Clstn1	Adamts17
Ndst1	Hsd17b1	Abtb2			Pcdhb18	Cnnm2	Adar
Nedd9	Hspa2	Acbd6			Pdcd4	Cnrip1	Adck4
Neto2	Htra1	Acly			Pdzd2	Cntn4	Adcy3
Nt5dc2	Igfbp3	Acsl4			Plcb4	Col12a1	Add3
Nxf3	Igfbp7	Acss2			Ppp2r2b	Col6a2	Adk
Phf16	Igsf3	Actn1			Rarres2	Colec12	Aes
Phf17	Igsf9b	Actn4			Rassf8	Cplx2	Aftph
Pitpnm2	Itga11	Acvr1			Rbms3	Cpne2	Agpat5
Pla2g5	Itpripl2	Acvrl1			Rbp1	Csgalnact1	Agphd1
Plce1	Jam2	Adam9			Rhox9	Cthrc1	Ahnak
Pmch	Jazf1	Adamts16			Rlf	Ctxn3	AI314831
Pnliprp2	Kazald1	Adh1			Rnf128	Cybrd1	Airn
Postn	Kcnh1	Adh5			Sema3a	Cygb	Akap11
Psg22	Lonrf3	Adhfe1			Sgms2	Dab1	Akap7
Ptger1	Lpl	Adi1			Snora28	Dach1	Akap9
Rasgrp3	Lrig1	Adora1			Snora75	Dact1	Akirin1
Rbbp8	Lrrtm3	Afap1l2			Snord82	Dclk1	Akr1c14
Rep15	Mapk4	Agpat4			Spnb2	Dirc2	Akr1e1
Rgs5	Mki67	Agps			Sprr2d	Dmxl2	Aktip
Sbsn	Mmd2	AI848100			Srl	Dnajb3	Aldh1b1
Schip1	Mmp23	Aifm1			Sult5a1	Dock11	Aldoc
Sema4a	Mpzl2	Aimp2			Sycp1	Ece1	Alpk1
Sema6c	Msi1	Akr1b7			Taf7l	Efna1	Amigo2
Sgol2	Mt2	Akr1b8			Tex12	Egfl6	Angptl4
Slc45a4	Naa50	Alas1			Tex15	Egfr	Ankmy2
Snora34	Nell1	Alas2			Tmc1	Eif4e3	Ankrd12
Snord95	Nes	Aldh1a1			Tnfrsf18	Elfn1	Anxa2
Snx25	Nid1	Aldh7a1			U90926	Emb	Anxa6
Spata21	Nkx3-1	Aldh9a1			Vmn1r35	Epb4.1l1	Ap1ar
Svil	Npr1	Alg8			Vps13d	Ereg	Apobec3
Tiam1	Nrbp2	Amh			Xist	Ethe1	Arfgef1
Tmprss13	Nsl1	Ammecr1			Zranb1	Fam129a	Arhgap29
Tulp2	Nt5e	Angptl1				Fam149a	Arhgef5
Usp37	Pdlim1	Ankrd13a				Fat4	Arid4a
Whsc1	Pgbd5	Ankrd40				Flrt2	Arl15
Wipf3	Plxna1	Ankrd50				Fos	Arl2bp
Zbtb20	Ppp1r13b	Anln				Foxl2os	Arl6ip1
Zfp57	Prkcb	Anxa3				Fras1	Arl8b
	Prss12	Anxa5				Frem2	Armcx2
	Ptpn21	Ap1s2				Fscn1	Armcx6
	Rab3b	Apc				Fst	Arrdc4
	Rapgef4	Arfgef2				Gas2	Asap1
	Rcc2	Arhgap11a				Gata6	Atf6
	Robo2	Arhgap4				Gca	Atg4c
	Rrs1	Arhgdig				Gdpd1	Atl1
	Sh3gl2	Arhgef10				Gm12824	Atp10d
	Slc38a5	Arhgef4				Gna14	Atp11c
	Slc7a5	Arid5b				Gng13	Atp13a3
	Slc9a2	Arpc1b				Gpr64	Atp2b3
	Slco3a1	Aspm				Gprc5a	Atp6v1b2
	Sobp	Atad2				Gprc5c	Atxn7l3
	Sox6	Atic				Greb1	AW551984
	Sphk1	Atl2				Grik3	Axin2
	Srgn	Atp1a1				Grip1	B230217C12Rik
	Stc2	Atp1a2				Gucy1a3	B330016D10Rik
	Susd1	Atp1b2				Gxylt2	B3galtl
	Sync	Atp2a2				H2afy2	B3gnt5
	Syt9	Atp2b1				Hdgfrp3	B4galt2
	Tagln2	Atp5c1				Hmcn1	Bad
	Timp3	Atp6v0e				Hoxc4	Bag3
	Tjp2	Atp6v1h				Hoxc6	Bak1
	Tmem117	Atp8a1				Hoxc9	BC026585
	Tmem184b	Atp8b2				Hpse	BC031353
	Tnfrsf12a	Atpbd4				Hspa4l	Bcl2
	Tns1	AU015836				Hunk	Bcl7a
	Trim2	AU021092				Ifitm3	Bhlhe41
	Tubb3	Aurka				Igf1	Bmp5
	Utf1	Aurkb				Igf2	Bmyc
	Vcan	Auts2				Igf2bp1	Boc
	Vwa1	Axl				Igfbp2	Brms1l
	Zc3hav1	Bard1				Igfbp4	Bst2
	Zdbf2	Basp1				Igfbp5	Btrc
	Zfp608	Bbs9				Iqcb1	C030046E11Rik
		Bbx				Irx3	C1qtnf7
		BC006965				Itpr2	C230081A13Rik
		Bcar1				Kcnd2	Cachd1
		Bcar3				Kcng4	Cacna1d
		Bcat2				Kcnq1	Calcrl
		Bend4				Kit	Cald1
		Bex2				Klhl23	Caprin2
		Birc5				Klk8	Casp3
		Blm				Krt18	Casp6
		Bloc1s3				Laptm4b	Cbara1
		Blvra				Lef1	Cc2d2a
		Bnip2				Lhcgr	Ccbl2
		Bola2				Lhfpl2	Ccdc125
		Brca1				Lhpp	Ccdc138
		Brd2				Lhx9	Ccdc46
		Brip1				Lmo7	Ccdc80
		Brpf3				Lpcat4	Ccdc84
		Bub1				Lrrc34	Ccng2
		Bub1b				Lrrc3b	Ccnjl
		Bub3				Lrrc4c	Ccnl1
		C130039O16Rik				Lrrn1	Cd200
		C330027C09Rik				Ly75	Cd46
		Cadm1				Lypd6b	Cdc14a
		Cadps				Macrod2	Cdc42bpa
		Calcoco1				Meis3	Cdc42ep5
		Calr				Mest	Cdk5
		Camkk2				Mfap2	Cdk6
		Cap1				Mfsd7b	Cdkn1b
		Capn6				Mlf1	Cdkn1c
		Casc5				Mllt3	Cecr2
		Casp8				Mpped2	Chd3
		Cbfb				Mxra8	Chd9
		Ccdc14				Myc	Chic1
		Ccdc160				Myh11	Chpt1
		Ccdc163				Myo5a	Churc1
		Ccdc18				Ndrg1	Cklf
		Ccdc34				Necab3	Clip3
		Ccdc77				Nexn	Clmn
		Ccdc99				Nin	Cln3
		Ccna2				Nkd1	Clybl
		Ccnb2				Nlgn2	Cmbl
		Ccnf				Npas3	Cnksr2
		Cct3				Npnt	Cntln
		Cct7				Npr2	Col6a1
		Cd164				Nr2f2	Coq10a
		Cd38				Nrn1	Coro7
		Cd81				Nrp1	Cox6b2
		Cd99l2				Nsg1	Cpt1a
		Cdan1				Ociad2	Cpxm1
		Cdc20				Olfm1	Crebzf
		Cdc25a				Osr2	Creg1
		Cdc25c				Parp8	Crip3
		Cdc26				Parva	Cryz
		Cdc42se1				Parvb	Cstad
		Cdc42se2				Pcdh11x	Cth
		Cdc45				Pde10a	Cttnbp2nl
		Cdc6				Pde1a	Ctxn1
		Cdca2				Pgm1	Cxx1c
		Cdca3				Pld5	Cybasc3
		Cdca5				Plekhh2	Cyfip2
		Cdca7l				Plekho1	Cyld
		Cdca8				Plxna4	Cyp2d22
		Cdh3				Pmp22	Cyp4f13
		Cdk1				Podxl	Cyth1
		Cdkn3				Ppara	D10Wsu102e
		Cdo1				Prdm5	D16Ertd472e
		Cecr5				Prkag2	D230025D16Rik
		Cenpa				Pros1	D330041H03Rik
		Cenpe				Pygl	D630039A03Rik
		Cenpf				Rab38	D8Ertd82e
		Cenph				Rab8b	D930015E06Rik
		Cenpi				Rai2	Daam1
		Cenpj				Ramp2	Dap
		Cenpk				Rasa2	Dapk1
		Cenpn				Rasgrp1	Dbn1
		Cenpo				Rcan3	Dcaf10
		Cenpp				Reck	Dcaf12l1
		Cenpv				Rimklb	Dcaf5
		Cep55				Rnf152	Dcaf6
		Cercam				Rspo1	Dcaf7
		Cetn2				Ryr2	Dcbld1
		Chaf1a				Satb1	Ddx26b
		Chaf1b				Sdhaf1	Ddx58
		Chchd10				Sfrp2	Decr2
		Chek1				Sfxn1	Dennd1b
		Chek2				Slc23a2	Dennd2a
		Chka				Slc41a2	Dennd4a
		Chmp4c				Slc4a4	Dennd4c
		Cited1				Slit2	Dgka
		Ckap2				Slitrk1	Dhdh
		Ckap2l				Smpd2	Dhrs3
		Cks1b				Sqrdl	Dhrs4
		Clasp2				St3gal1	Dhrs7
		Clca1				St6galnac2	Dhx40
		Clcn5				Stx1b	Dlg4
		Cldnd1				Sulf1	Dlg5
		Clec12b				Tceal6	Dnajb1
		Clec2d				Tgfbr1	Dnajb4
		Clspn				Tgfbr3	Dnajb9
		Cltb				Tgm2	Dnajc1
		Clu				Timp2	Dnajc13
		Cmas				Tle3	Dnajc15
		Cmtm6				Tm6sf1	Dnajc18
		Cmtm7				Tmem171	Dnm1
		Cnbp				Tmem178	Dnm2
		Cnksr3				Tmem196	Doc2b
		Cobll1				Tmsb4x	Dock4
		Col18a1				Tshr	Dock9
		Col9a3				Tspan18	Dopey2
		Commd2				Ttc12	Dpf3
		Cope				Uchl1	Drp2
		Cops3				Vldlr	Dsc2
		Coq10b				Vsnl1	Dsel
		Coro1c				Vstm2b	Dtd1
		Cox7a1				Wnt2b	Dtwd1
		Cp				Wnt4	Dtx3
		Cpeb2				Zbtb41	Dusp1
		Cpsf3				Zbtb7c	Dusp12
		Creb3				Zfp385b	Dusp18
		Creb3l2				Zfp423	Dusp22
		Crim1					Dync2h1
		Cse1l					E330013P04Rik
		Cst3					Eea1
		Cst9					Efha2
		Ctage5					Ehd2
		Ctgf					Ei24
		Ctnna2					Eif2ak2
		Ctnna3					Emp1
		Ctnnal1					Emp3
		Ctsa					Emx2
		Ctsh					Enpp2
		Ctsl					Ephb2
		Cttn					Ephb4
		Cwc27					Erc1
		Cxadr					Ermp1
		Cxxc5					Ern1
		Cycs					Errfi1
		Cyr61					Esco1
		D19Ertd737e					Esr1
		D2Ertd750e					Etfb
		D3Bwg0562e					Etfdh
		D930014E17Rik					Ets1
		Dag1					Etv6
		Dars					Ezh1
		Daxx					Fah
		Dbf4					Fahd1
		Dcp1a					Fahd2a
		Dcps					Fam101b
		Ddah1					Fam114a1
		Ddi2					Fam135a
		Ddost					Fam136a
		Ddr1					Fam13a
		Ddx18					Fam158a
		Ddx39					Fam171a2
		Ddx3y					Fam193b
		Defb19					Fam196b
		Defb36					Fam53b
		Dera					Fam69a
		Dgkd					Fam84b
		Dhfr					Far1
		Dhh					Fbn2
		Diap3					Fbxl17
		Dip2b					Fbxo25
		Dkc1					Fgfr2
		Dlgap5					Fggy
		Dmc1					Fhod3
		Dmrt1					Fig4
		Dmxl1					Fmnl2
		Dna2					Fmr1
		Dnajb11					Fn3krp
		Dnajc12					Fosb
		Dnajc24					Frat2
		Dock10					Frmd6
		Dock5					Fundc1
		Dock7					Fut8
		Dot1l					G0s2
		Dpy19l3					Gabra4
		Dscc1					Gabrb1
		Dsp					Gadd45a
		Dst					Galc
		Dtl					Gas5
		Dtna					Gas6
		Dtnb					Gatsl2
		Dtx4					Gch1
		Dusp16					Gdpd2
		Dusp6					Ghr
		Dut					Gk5
		Dynll1					Glb1l2
		E130203B14Rik					Glrx
		E2f7					Gls
		E2f8					Gm10638
		Ebp					Gm11744
		Ect2					Gm13375
		Eef1e1					Gm15800
		Efhd2					Gm5617
		Efnb2					Gm9766
		Eif2a					Gm98
		Eif2b1					Golga7
		Eif2s1					Golm1
		Eif2s3y					Gpc2
		Eif4ebp1					Gpcpd1
		Eif5a					Gphn
		Elf4					Gpr155
		Ell2					Gramd4
		Elmo1					Greb1l
		Elovl6					Grik5
		Eme1					Grina
		Enc1					Grk5
		Eno1					Gsk3b
		Entpd1					Gtf2a1
		Entpd5					Gucy1a2
		Eps8					Gyg
		Erap1					Gzf1
		Erbb2					H2-Ke6
		Erbb3					Hadha
		Erbb4					Hcfc2
		Ercc6					Hdac8
		Ercc6l					Hdac9
		Erf					Hebp1
		Erlec1					Heg1
		Ero1l					Hes1
		Erp44					Hey1
		Esco2					Hist2h2be
		Etaa1					Hmgcs2
		Etd					Hmgn3
		Etnk2					Hs3st3a1
		Etv1					Hs6st2
		Etv5					Hsd17b11
		Evl					Hspb11
		Exo1					Id1
		Exosc2					Id2
		Exosc8					Ier2
		Eya1					Ifitm2
		Ezh2					Ifnar1
		F630043A04Rik					Ift81
		Fads1					Igsf10
		Fam105a					Il17rd
		Fam111a					Il1r1
		Fam126a					Il6st
		Fam173a					Inpp5f
		Fam198b					Ints6
		Fam46a					Irgm2
		Fam46c					Irs1
		Fam46d					Isoc1
		Fam54a					Ivns1abp
		Fam54b					Jak2
		Fam63a					Jun
		Fam76a					Kank3
		Fam83f					Kbtbd3
		Fam98a					Kbtbd7
		Fancd2					Kdm3a
		Fanci					Kdm6a
		Farp1					Khdrbs3
		Fasn					Khk
		Fastkd5					Kif16b
		Fbln2					Kif1c
		Fbrsl1					Kif3a
		Fbxo5					Kitl
		Fdft1					Klf2
		Fdxr					Klf6
		Fen1					Klf7
		Fez2					Klf8
		Fgf13					Klhl13
		Fgf18					Klhl5
		Fgf9					Klhl8
		Fh1					Klraq1
		Fhl1					Krt20
		Fignl1					Large
		Fkbp14					Lass4
		Fkbp1a					Lass5
		Fkbp5					Layn
		Fnbp1					Ldb2
		Fndc3b					Lgals1
		Folr1					Lgals7
		Foxm1					Lgals8
		Foxp4					Lgr4
		Fryl					Lgr5
		Ftsj1					Lima1
		Ftsj3					Lman2l
		Fuca1					Lphn3
		Fxyd6					Lrch2
		Fyn					Lrig2
		Fzd3					Lrp1
		Fzd9					Lrrc49
		G2e3					Ltbp1
		Galnt10					Lypd6
		Galntl4					Lyrm4
		Gan					Lyst
		Gart					Maged2
		Gatad2a					Magi1
		Gatm					Magi2
		Gcdh					Magi3
		Gcom1					Malt1
		Gemin6					Maml3
		Gen1					Man1a
		Gfm1					Maoa
		Gfpt1					Maob
		Gins1					Map3k12
		Gins2					Map3k3
		Gja1					Map4k1
		Glb1					Map4k3
		Glcci1					Map4k5
		Gldn					Mapk9
		Glt25d1					Marcks
		Gm10863					Mavs
		Gm2a					Mbnl3
		Gm505					Mccc1
		Gm5595					Mccc2
		Gmnn					Me2
		Gmpr					Med13l
		Gna13					Meg3
		Gne					Memo1
		Gnl3					Mex3b
		Gosr2					Mid1ip1
		Gpc6					Mir17
		Gpkow					Mir351
		Gpm6b					Mir503
		Gpr125					Mkl1
		Gpr37					Mmp14
		Gpr56					Mmp16
		Gprin3					Mocs2
		Gpsm2					Mpdz
		Gpx3					Mpnd
		Gramd1b					Mpzl1
		Grb14					Mr1
		Grinl1a					Mrc2
		Grn					Mtap2
		Gsg2					Mtr
		Gsr					Mtss1
		Gsta3					Mxd4
		Gsta4					Myl9
		Gstm1					Mylip
		Gstm2					Myo1b
		Gstm6					Myo1e
		Gstm7					Myo5b
		Gtf2f2					Myo9a
		Gusb					Myst4
		H2-Ke2					Naa16
		H2afx					Naaa
		H2afy					Nab1
		Habp4					Narg2
		Hars					Nbeal1
		Haus6					Nek1
		Haus7					Nek7
		Hddc2					Neu3
		Hdhd2					Nf2
		Hectd2					Nfat5
		Hells					Nfatc4
		Helz					Nfia
		Hexa					Nicn1
		Hexim1					Nlk
		Hip1					Nme5
		Hist1h1a					Nnat
		Hist1h1b					Nos1ap
		Hist1h2ab					Npc1
		Hist1h2ak					Nqo2
		Hist1h2bc					Nr0b1
		Hist1h2bh					Ntan1
		Hist1h2bm					Nthl1
		Hist1h4c					Nucb2
		Hist1h4d					Oasl2
		Hist1h4f					Oat
		Hk2					Ogt
		Hmbs					Ophn1
		Hmga2					Optn
		Hmgcr					Osbpl8
		Hmgn5					Osgin2
		Hmox1					Pacs1
		Hn1l					Pacs2
		Hook1					Pacsin2
		Hoxb9					Pak1
		Hpgd					Palm
		Hsd17b12					Palmd
		Hsd17b3					Pam
		Hsf1					Pank1
		Htatsf1					Pank3
		Htra2					Pbx2
		Hyou1					Pbx3
		Iah1					Pcbd1
		Iars2					Pcbd2
		Ier3ip1					Pcdh18
		Il4ra					Pcf11
		Immp1l					Pcgf1
		Impa1					Pcmtd1
		Incenp					Pde7a
		Ing2					Pde7b
		Inha					Pde8b
		Inhbb					Pdgfd
		Inppl1					Pdha1
		Ipo7					Pdk2
		Ipp					Pdk4
		Iqgap2					Pdp2
		Islr2					Peg10
		Itfg3					Peg3
		Itga4					Pex11a
		Itgav					Pfkm
		Itgb5					Pfn4
		Itgb8					Pgap1
		Jag1					Phf10
		Jhdm1d					Phf14
		Jmjd6					Phf2
		Jub					Phf21a
		Jup					Phkg2
		Kcna6					Phlda1
		Kcnmb4					Phospho2
		Kctd5					Pias3
		Kctd9					Pik3r1
		Kdm5d					Pik3r3
		Kif11					Pip4k2a
		Kif15					Pisd-ps1
		Kif18a					Pla2r1
		Kif18b					Plag1
		Kif20a					Pld1
		Kif20b					Pld3
		Kif21a					Plekha5
		Kif22					Plekhf2
		Kif23					Plin2
		Kif24					Plk2
		Kif2c					Pls3
		Kif4					Plxna2
		Kirrel					Pms1
		Klhl32					Pnck
		Kntc1					Polb
		Lama4					Pold4
		Lap3					Polr2g
		Larp1					Ppic
		Larp7					Ppm1m
		Lass6					Ppp2r3a
		Lats2					Ppp2r5a
		Ldlrap1					Ppp2r5c
		Lect1					Ppp4r4
		Lepre1					Ppp5c
		Lgmn					Praf2
		Lifr					Prdx1
		Lig1					Prdx3
		Limk1					Prelid2
		Lman1					Prkcd
		Lmf1					Prkx
		Lmln					Psd3
		Lmnb1					Psen1
		Lmo4					Ptpn4
		Lonp1					Ptprg
		Loxl3					Ptprk
		Lpar1					Pygb
		Lpcat2					Qpctl
		Lphn1					Qsox1
		Lpin2					Rab11fip2
		Lrch1					Rab34
		Lrp5					Rab4a
		Lrpap1					Rabgap1l
		Lrrc1					Rad9b
		Lrrc16a					Raet1d
		Lrrc41					Rag1
		Lrrc58					Ralgapa1
		Lrrc8b					Rapgef1
		Lrrc8c					Raph1
		Lrrc8d					Rasa1
		Lsm2					Rasa3
		Lsr					Rasl11a
		Lyrm1					Rbm41
		Mad2l1					Rcbtb1
		Maged1					Rdh10
		Mak16					Rec8
		Mall					Reep5
		Mamld1					Renbp
		Man1a2					Reps1
		Man2a2					Reps2
		Map2k1					Rev3l
		Map2k7					Rexo2
		Map3k1					Rgl1
		Map3k4					Rgs12
		Mapk13					Rgs22
		Mapk3					Rhob
		Mapkapk2					Rhoc
		Mapre1					Rhou
		Masp1					Ric8b
		Mast2					Rmnd5a
		Mastl					Rnasel
		Mat2a					Rnf115
		Mblac2					Rnf121
		Mbnl2					Rnf130
		Mcam					Rnf149
		Mcm10					Rnf182
		Mcm2					Rnf43
		Mcm3					Rock2
		Mcm4					Rogdi
		Mcm5					Rpap2
		Mcm7					Rpgrip1l
		Mcm8					Rpl30
		Mdc1					Rps6ka3
		Mdk					Rps6ka5
		Med12l					Rraga
		Med19					Rragc
		Med27					Rspry1
		Melk					Rufy2
		Mesdc2					S100a1
		Mfge8					S100a10
		Mfsd7c					S100a13
		Mical2					Sacm1l
		Miip					Sacs
		Minpp1					Samhd1
		Mkrn1					Sardh
		Mlec					Sc5d
		Mlf1ip					Scmh1
		Mlkl					Scn7a
		Mlst8					Scpep1
		Mmaa					Scyl2
		Mmp11					Sdc2
		Mmp2					Selenbp1
		Mov10					Sema4g
		Mphosph10					Sema6a
		Mphosph6					Sema6d
		Mphosph9					Sepn1
		Mpi					Sepp1
		Mpp6					Sepw1
		Mpp7					Serpinb6b
		Mras					Serping1
		Mro					Serpini1
		Mrpl11					Sertad3
		Mrpl13					Sesn1
		Mrpl18					Sesn3
		Mrpl42					Sestd1
		Mrpl45					Setd2
		Mrpl46					Setd7
		Mrpl49					Sfxn3
		Mtap1b					Sfxn4
		Mtap7					Sgce
		Mtap7d3					Sgpl1
		Mtbp					Sh2d4a
		Mthfd2					Sh3bgr
		Mtrf1l					Sh3bgrl3
		Mtus1					Shisa4
		Mxd1					Sirt2
		Mxi1					Slc12a6
		Mxra7					Slc16a4
		Mybbp1a					Slc22a5
		Mybl1					Slc25a12
		Mybpc3					Slc25a20
		Mybphl					Slc25a27
		Myef2					Slc25a32
		Myh9					Slc25a37
		Myo10					Slc29a3
		Myo7a					Slc30a5
		Myo9a					Slc31a2
		Myst2					Slc35d1
		N4bp1					Slc35d2
		N4bp2l1					Slc37a2
		Nab2					Slc38a4
		Nacc1					Slc38a9
		Nav1					Slc43a3
		Ncapd2					Slc4a3
		Ncapg					Slc7a11
		Ncapg2					Slc7a2
		Ncaph					Smad3
		Nceh1					Smarcd3
		Ncoa7					Smpdl3b
		Ncor2					Smurf2
		Ncrna00085					Snhg1
		Ndc80					Snhg8
		Ndufb10					Snn
		Neil3					Snora31
		Nek2					Snora52
		Nfe2					Snord35a
		Nfib					Snord38a
		Nfil3					Snx6
		Ngfrap1					Soat1
		Nhsl1					Sorbs1
		Ninl					Sorbs2
		Nipal1					Sox11
		Nisch					Sox4
		Nme1					Sp3
		Nol6					Spaca1
		Nomo1					Spast
		Nop16					Spink4
		Nop56					Srgap1
		Nop58					Srgap2
		Notch2					Ssbp2
		Npl					Ssbp3
		Nploc4					Stag3
		Nr1d1					Stk24
		Nr4a1					Stk38
		Nrd1					Stom
		Nrm					Stx17
		Nsdhl					Stx18
		Nsmce2					Stx1a
		Nt5dc3					Stxbp1
		Nucks1					Suox
		Nudcd1					Suv420h2
		Nudt1					Sycp3
		Nudt11					Synj1
		Nudt19					Taf6l
		Nudt3					Taf7
		Nudt4					Tanc2
		Nudt5					Taz
		Nudt9					Tbc1d12
		Nuf2					Tbl1xr1
		Nup107					Tceal1
		Nup133					Tcf12
		Nup205					Tcf4
		Nup43					Tcf7l2
		Nup85					Tcirg1
		Nusap1					Tctex1d2
		Nxt2					Tert
		Obfc2a					Tet2
		Ocrl					Tfrc
		Odf2					Tgfb1i1
		Ogdh					Thap3
		Olfml1					Thbs2
		Olfml3					Tiparp
		Osbpl11					Tkt
		Otud4					Tle1
		Oxct1					Tmed5
		P2rx4					Tmem106c
		P4ha1					Tmem141
		P4hb					Tmem176b
		Padi2					Tmem20
		Pak3					Tmem218
		Palm2					Tmem219
		Panx1					Tmem35
		Pappa					Tmem45a
		Papss1					Tmtc4
		Parp11					Tmx3
		Pbk					Tnfrsf19
		Pcdh9					Tnnt1
		Pcgf3					Tnrc6c
		Pcnt					Tns3
		Pcolce					Tob1
		Pcsk5					Tpcn2
		Pdcd11					Tpmt
		Pde5a					Tpst2
		Pde8a					Tra2a
		Pdgfa					Traf3ip2
		Pdgfc					Trib2
		Pdgfrl					Trim24
		Pdia4					Trove2
		Pdia5					Trp53inp1
		Pdia6					Trps1
		Pdk3					Tshz1
		Pdlim5					Tshz2
		Pdp1					Tspan12
		Pdzd8					Tspan6
		Pea15a					Tspyl1
		Pebp1					Tspyl3
		Pepd					Ttc28
		Pes1					Ttc38
		Pgam2					Ttl
		Pgap2					Ttyh2
		Pgm3					Tulp3
		Pgp					Txnip
		Pgpep1					Uba1
		Pgrmc1					Ube2l6
		Phf20l1					Ube2ql1
		Phf8					Ubr7
		Phgdh					Ugdh
		Phlda3					Uggt2
		Phldb1					Usp42
		Phldb2					Usp54
		Pi4k2b					Vegfa
		Pick1					Vgll4
		Pik3cb					Vps13a
		Pip5k1b					Vps13b
		Pkia					Vps13c
		Pkn1					Vps25
		Pkp4					Vps36
		Plcb2					Vwa5a
		Plekha8					Wapal
		Plekhf1					Wdfy3
		Plk1					Wdr35
		Plk1s1					Wdyhv1
		Plk4					Wfdc6a
		Plod2					Wrb
		Plp1					Wsb1
		Plxdc2					Yeats2
		Plxnb1					Ypel2
		Plxnc1					Zc3h12b
		Pmepa1					Zcchc24
		Pmf1					Zfhx4
		Pnmal2					Zfp157
		Pola1					Zfp248
		Pole					Zfp277
		Pole2					Zfp280c
		Polq					Zfp286
		Polr1a					Zfp318
		Polr3g					Zfp358
		Polr3k					Zfp36
		Pom121					Zfp36l1
		Pot1a					Zfp39
		Ppa1					Zfp40
		Ppargc1a					Zfp445
		Ppfia1					Zfp52
		Ppfibp1					Zfp521
		Ppfibp2					Zfp53
		Ppie					Zfp583
		Ppm1a					Zfp60
		Ppp1r16b					Zfp612
		Ppp1r3c					Zfp672
		Ppp1r9a					Zfp677
		Ppp2ca					Zfp692
		Ppp2cb					Zfp763
		Ppp2r2d					Zfp9
		Ppp3cc					Zhx1
		Pprc1					Zhx3
		Ppt1					Zim1
		Prc1					Zmynd8
		Prdm2
		Prdx2
		Prdx4
		Prickle1
		Prim1
		Prkar2b
		Prkce
		Prkci
		Prkra
		Prmt3
		Prmt5
		Prpf4
		Prpsap1
		Prr11
		Prss35
		Psat1
		Psmb1
		Psmb3
		Psmc3
		Psmc3ip
		Psrc1
		Ptch1
		Ptgds
		Ptgr1
		Ptk2b
		Ptplb
		Ptpn3
		Ptpre
		Ptprf
		Ptprm
		Pvr
		Pxdn
		Pxmp2
		Qsox2
		Rab18
		Rab23
		Rab31
		Racgap1
		Rad18
		Rad21
		Rad51
		Rad54b
		Rad54l
		Ralb
		Ralgapa2
		Ralgps2
		Ranbp1
		Rangap1
		Rap2a
		Rara
		Rasgef1b
		Rasl12
		Rbm17
		Rbmx2
		Rcan1
		Rcn1
		Rdx
		Reep2
		Reep6
		Rel
		Rere
		Rerg
		Rest
		Rev1
		Rfc4
		Rhobtb3
		Rif1
		Rilpl2
		Rin3
		Riok2
		Rnaseh2a
		Rnd2
		Rnd3
		Rnf144a
		Rnf145
		Rnf146
		Rnf180
		Rnf181
		Rnf19a
		Rnf19b
		Rnf20
		Rnf208
		Robo1
		Romo1
		rp9
		Rpa2
		Rpa3
		Rpf1
		Rpn2
		Rpp30
		Rpp38
		Rps27l
		Rps6ka1
		Rps6ka2
		Rqcd1
		Rragd
		Rreb1
		Rrm1
		Rrm2
		Rrp15
		Rtn4rl1
		Rwdd2a
		Sae1
		Sap18
		Sash1
		Sass6
		Sc4mol
		Scara5
		Scarb1
		Scarb2
		Scd2
		Scfd1
		Scrib
		Scrn1
		Scyl3
		Sdc4
		Sec14l1
		Sec23b
		Sec23ip
		Sel1l3
		Sema3c
		Sema5a
		Sema7a
		Sephs1
		Serinc5
		Serpina3a
		Serpina5
		Serpine2
		Setbp1
		Setd8
		Sf3a2
		Sfrp4
		Sgk3
		Sgms1
		Sgol1
		Sh3bp5
		Sh3rf1
		Sh3tc2
		Shbg
		Shcbp1
		Sidt2
		Sil1
		Sin3b
		Ska1
		Skil
		Skiv2l2
		Skp2
		Slc10a7
		Slc1a6
		Slc20a1
		Slc20a2
		Slc22a17
		Slc24a5
		Slc25a1
		Slc25a13
		Slc26a2
		Slc26a7
		Slc27a6
		Slc30a1
		Slc38a1
		Slc39a6
		Slc44a1
		Slc44a2
		Slc4a2
		Slc4a7
		Slc5a3
		Slc6a14
		Slc6a6
		Slc6a8
		Slc7a1
		Slfn9
		Slmap
		Smad7
		Smarca4
		Smc2
		Smc4
		Smtnl2
		Smyd3
		Snapc5
		Snd1
		Snora44
		Snrpa1
		Snx33
		Snx7
		Socs2
		Sorbs3
		Sort1
		Sox10
		Sox8
		Sox9
		Spa17
		Spag5
		Spag7
		Sparc
		Sparcl1
		Spc24
		Spc25
		Spint2
		Spp1
		Spred1
		Spred2
		Spry4
		Sqstm1
		Sra1
		Srpr
		Ssh1
		Ssr2
		St3gal4
		St3gal5
		St6gal1
		Star
		Stil
		Stip1
		Ston1
		Stox2
		Stt3a
		Sumf2
		Supt7l
		Surf4
		Suv39h1
		Suv39h2
		Syap1
		Syce2
		Syde2
		Syne2
		Synj2
		Synm
		Synrg
		Sytl4
		Tacc1
		Tacc3
		Taf5l
		Tapbp
		Tarsl2
		Tbc1d8
		Tbrg1
		Tcn2
		Tctn2
		Tef
		Tep1
		Tesc
		Tet3
		Tex261
		Tgfb3
		Tgfbi
		Thra
		Timm17a
		Timm22
		Tinagl1
		Tipin
		Tle4
		Tlr3
		Tm9sf4
		Tmc7
		Tmcc3
		Tmem123
		Tmem128
		Tmem150a
		Tmem180
		Tmem184a
		Tmem185b
		Tmem188
		Tmem194
		Tmem2
		Tmem48
		Tmem64
		Tmem66
		Tmem85
		Tmpo
		Tmtc2
		Tnik
		Tnnc1
		Tnni3
		Tom1l2
		Tomm6
		Top2a
		Topbp1
		Tor1aip1
		Tor1aip2
		Tox
		Tox4
		Tpcn1
		Tpd52
		Tpd52l1
		Tpx2
		Trak1
		Trank1
		Trdmt1
		Trib1
		Trim32
		Trim47
		Trim59
		Trip13
		Trpc3
		Tsga14
		Tspan14
		Tspan15
		Tspan17
		Tspan32
		Tspan4
		Tsr1
		Ttc39c
		Ttk
		Ttyh1
		Ttyh3
		Tubb2b
		Txndc5
		Tyms
		Tyro3
		Ube2c
		Ube2f
		Ube2g2
		Ubl4
		Uchl5
		Uck2
		Uhrf1
		Umps
		Unc119
		Unc13b
		Usp11
		Usp28
		Usp32
		Usp39
		Usp53
		Usp7
		Utp20
		Uty
		Uxs1
		Vamp5
		Vasn
		Vcpip1
		Vkorc1
		Vnn1
		Vps16
		Vps26a
		Vrk1
		Vsig10
		Wbp2
		Wdr76
		Wdr83
		Wee1
		Wsb2
		Wwc2
		Wwp2
		Xpnpep1
		Xylt1
		Zar1
		Zc3h12c
		Zc3h7b
		Zdhhc2
		Zdhhc3
		Zfp185
		Zfp275
		Zfp367
		Zfp395
		Zfp599
		Zfp7
		Zfp787
		Zfpm2
		Zmiz1
		Zmym1
		Zmym3
		Znrf2
		Znrf3
		Zswim6
		Zwilch

## Sheet: XX E13.5
Sertoli-specific (Jameson et al., 2012)					Pregranulosa-specific (Jameson et al., 2012)
Low H3K4me3/H3K27me3	High H3K4me3/H3K27me3	High H3K4me3	High H3K27me3		Low H3K4me3/H3K27me3	High H3K4me3/H3K27me3	High H3K4me3	High H3K27me3
0610007L01Rik	1600029O15Rik	1110008F13Rik	AU015836		A330023F24Rik	1700016K19Rik	0910001L09Rik	Cux2
1700034J05Rik	2810432L12Rik	1110018J18Rik	Col9a3		Aff3	1810011O10Rik	1110001A16Rik	Isg15
3110035E14Rik	4930583H14Rik	1110049F12Rik	Cspg5		C030019I05Rik	2610018G03Rik	1110020G09Rik	Kcnip4
4930486L24Rik	5330417C22Rik	1110057K04Rik	Gm10863		Ccdc136	3632451O06Rik	1300010F03Rik	Mest
4930550L24Rik	5730590G19Rik	1200011M11Rik	Lect1		Cdkn1a	5133401N09Rik	1600012H06Rik	Nos1
4931406P16Rik	9930013L23Rik	1500010J02Rik	Myo7a		Cfh	6330403K07Rik	1700026D08Rik	Nr3c1
6030498E09Rik	Aard	1700017B05Rik	Nxf3		Crygc	Acot7	1700029G01Rik
8030411F24Rik	Acvrl1	1700025G04Rik	Pak3		Dctd	Acsl5	1700048O20Rik
9230104L09Rik	Adam12	1700029F09Rik	Sox10		Dcun1d4	Adamts19	1810027O10Rik
A530098C11Rik	Adcy9	1810013D10Rik			Dock2	Adm	1810064F22Rik
Adamts9	Adcyap1r1	1810035L17Rik			Fblim1	Agtr1a	2010204K13Rik
Akr1b7	Afap1l2	1810037I17Rik			Foxp1	AI314831	2310008H04Rik
Alas2	Agpat4	1810058I24Rik			Gdap10	Amigo2	2410015M20Rik
Amh	Agps	2010011I20Rik			Gm10336	Amph	2410089E03Rik
Arhgef3	Aifm1	2010110P09Rik			Gm221	Ano1	2610008E11Rik
AU021092	Akap12	2200002J24Rik			Gpr116	Arhgap20	2610203C20Rik
BC006965	Akap2	2210009G21Rik			Gpr63	Arhgef5	2810405K02Rik
Bdh1	Alpl	2410001C21Rik			Kalrn	Armcx2	2810408A11Rik
Calr4	Ammecr1	2610002D18Rik			Kcnb2	Armcx6	2810474O19Rik
Capn6	Anxa3	2610020H08Rik			Kcnip1	Atp11c	4632427E13Rik
Ccl17	Ap1s2	2610021K21Rik			Lphn2	Atp2b3	4833442J19Rik
Cdh23	Arhgef10	2700029M09Rik			Lsp1	BC068157	4930523C07Rik
Clec12b	Atl2	2700094K13Rik			Lzts1	Bmp1	4932438A13Rik
Clip4	BC021891	2810417H13Rik			Mgst2	Bmp4	4933436C20Rik
Cnga1	Bcar3	2900064A13Rik			Micalcl	C130074G19Rik	5033414D02Rik
Cp	Bend4	3200002M19Rik			Mir103-2	Cacnb2	5730419I09Rik
Cst11	Bend7	4632434I11Rik			Mir383	Cacnb3	5730455P16Rik
Cst9	Bmper	4732418C07Rik			Mir692-1	Calb1	5730494M16Rik
Ctrb1	Cacna2d2	4921507P07Rik			Mir99a	Cap2	5930434B04Rik
Ctse	Cadm4	4930422G04Rik			Myo1a	Capn2	6720401G13Rik
Cyp11a1	Cadps	4930534B04Rik			Nfia	Cav1	9030224M15Rik
Cyp26b1	Cbln1	4930547N16Rik			Odz3	Cbr3	A030009H04Rik
Ddx3y	Cbln4	5730469M10Rik			Opn1sw	Cd200	A630089N07Rik
Defb36	Cd38	6030408B16Rik			Pcdhb17	Cd44	Abhd12
Dnmt1	Cd99l2	6720463M24Rik			Pcdhb18	Cd83	Abhd3
Eif2s3y	Cdca7l	8430427H17Rik			Pdcd4	Cd97	Abi2
Elf2	Cdh3	9430020K01Rik			Pdzd2	Cdh11	Abi3bp
Etd	Cdo1	9430023L20Rik			Plcb4	Cdh12	Ablim3
Etl4	Cebpa	A930001N09Rik			Ppp2r2b	Chic1	Acaa2
Fam169a	Cenpi	Aagab			Ptn	Chn2	Acadl
Fam65b	Cenpv	Abcd3			Rassf8	Chst15	Acadvl
Fam83b	Cetn2	Abhd4			Rbms3	Clstn1	Acot1
Fat1	Chmp4c	Abtb2			Rbp1	Cnksr2	Acsm3
Fbrs	Cited1	Acbd6			Rhox9	Cnnm2	Actr2
Folr1	Cldn11	Acly			Rlf	Cntn4	Actr6
Frrs1	Cldn6	Acsl4			Rnf128	Col12a1	Acyp1
G6pd2	Cltb	Acss2			Runx1	Col6a2	Adamts1
Gas7	Cobll1	Actn1			Sema3a	Cplx2	Adamts17
Gcnt1	Col14a1	Actn4			Sgms2	Cpne2	Adar
Gnb5	Col18a1	Acvr1			Snora28	Creg1	Adck4
H2-Aa	Crim1	Adam9			Snora75	Cthrc1	Adcy3
Hsd17b3	Csrp2	Adamts16			Snord82	Cybrd1	Adcy6
Hsd3b1	Ctgf	Adh1			Spaca1	Dab1	Add3
Iffo2	Ctnna2	Adh5			Spnb2	Dach1	Adk
Jakmip2	Cxadr	Adhfe1			Sprr2d	Dact1	Aes
Kdm5d	Cyr61	Adi1			Srl	Dapk2	Aftph
Kif14	Ddah1	Adora1			Sycp1	Dclk1	Agpat3
Klf12	Dhh	Aebp1			Sycp3	Ddx26b	Agpat5
Ly6a	Dip2b	AI848100			Taf7l	Dgka	Agpat9
Macf1	Dmc1	Aimp2			Tex12	Dhx40	Agphd1
Mef2c	Dmrt1	Akr1b8			Tex15	Dmxl2	Agtpbp1
Mia1	Dnajc12	Alas1			Tmc1	Drp2	Ahnak
Mid2	Dock10	Aldh1a1			Tmem174	Egfr	Airn
Mir128-1	Dock5	Aldh7a1			Tnfrsf18	Eif4e3	Akap11
Mir181b-2	Dpysl5	Aldh9a1			U90926	Emb	Akap7
Mir680-1	Dsp	Alg8			Usp54	Enpp2	Akap9
Mpeg1	Dst	Angptl1			Vmn1r35	Epb4.1l1	Akirin1
Mtm1	Dtx4	Ankrd13a			Vps13d	Ereg	Akr1c14
Mybpc3	Dusp15	Ankrd40			Zranb1	Ethe1	Akr1e1
Myo18a	Dusp16	Ankrd50				Fam149a	Aktip
Ndst1	Dusp6	Anln				Fhod3	Aldh1a2
Nedd9	E2f6	Anxa5				Flrt2	Aldh1b1
Neto2	E2f7	Apc				Fos	Aldoc
Nt5dc2	E2f8	Arfgef2				Fosb	Alpk1
Pde2a	Edn1	Arhgap11a				Foxl2os	Angptl4
Pgam2	Efemp1	Arhgap4				Fras1	Ankmy2
Phf16	Efhd1	Arhgdig				Frem2	Ankrd12
Phf17	Efnb2	Arhgef4				Gca	Anpep
Pitpnm2	Elf4	Arid5b				Gch1	Anxa2
Pla2g5	Elmo1	Arpc1b				Gdpd2	Anxa6
Plce1	Enc1	Aspm				Gm12824	Ap1ar
Plp1	Enpp1	Atad2				Gna14	Apobec3
Pmch	Entpd1	Atic				Gpr155	Apoe
Pnliprp2	Eps8	Atp1a1				Gpr64	Arfgef1
Postn	Erbb3	Atp1a2				Gprc5a	Arhgap24
Psg22	Erbb4	Atp1b2				Greb1	Arhgap29
Ptgds	Ercc6l	Atp2a2				Grik3	Arid4a
Ptger1	Eya1	Atp2b1				Grina	Arl15
Rasgrp3	F3	Atp5c1				Gucy1a3	Arl2bp
Rbbp8	Fam105a	Atp6v0e				Hdac8	Arl6ip1
Ren1	Fam40b	Atp6v1h				Hoxc4	Arl8b
Rep15	Fam46a	Atp8a1				Hoxc9	Arrdc4
Sbsn	Fam46c	Atp8b2				Hpse	Asap1
Schip1	Fam46d	Atpbd4				Hs6st2	Atf6
Sema4a	Fam83f	Aurka				Hspa4l	Atg4c
Sema6c	Fbln2	Aurkb				Igf2	Atl1
Serpina5	Fbn1	Auts2				Igfbp5	Atp10d
Sgol2	Fgf13	Axl				Igsf10	Atp11a
Slc24a5	Fgf9	Bard1				Iqcb1	Atp13a3
Slc45a4	Fhl1	Basp1				Irx3	Atp6ap1l
Snora34	Foxc2	Bbs9				Jun	Atp6v1b2
Snx25	Frmd4a	Bbx				Kcnq1	Atxn7l3
Sparcl1	Frzb	Bcar1				Khdrbs3	AW551984
Spata21	Fstl4	Bcat2				Kit	Axin2
Spp1	Fxyd6	Bex2				Klf2	B230217C12Rik
Svil	Fzd3	Birc5				Klf8	B330016D10Rik
Tiam1	Fzd9	Blm				Klk8	B3galtl
Tmprss13	G6pdx	Bloc1s3				Krt18	B3gnt5
Tnnc1	Galnt10	Blvra				Lef1	B4galt2
Tspan32	Galntl4	Bnip2				Lgr5	B4galt5
Tulp2	Gas2l3	Bola2				Lhcgr	Bace2
Usp37	Gatm	Brca1				Lhfpl2	Bad
Uty	Gcom1	Brd2				Lmo7	Bag3
Whsc1	Gdnf	Brip1				Lphn3	Bak1
Wipf3	Gjb2	Brpf3				Lrrc34	BC026585
Zbtb20	Gldn	Bub1				Lrrc3b	BC028528
Zfp57	Gpc6	Bub1b				Ly75	BC031353
	Gpm6b	Bub3				Lypd6b	Bcl2
	Grb10	C130039O16Rik				Lyst	Bcl7a
	Gsta4	C330027C09Rik				Macrod2	Bhlhe41
	Habp4	Cadm1				Maged2	Bmp2
	Haus7	Calcoco1				Magi2	Bmp5
	Hectd2	Calr				Mid1ip1	Bmyc
	Hecw2	Camkk2				Mir351	Bnc2
	Hk2	Cap1				Mir503	Boc
	Hmox1	Casc5				Mlf1	Brms1l
	Hoxb9	Casp8				Mllt3	Bst2
	Hoxd10	Cbfb				Mpped2	Btrc
	Hpgd	Ccdc14				Myc	C030046E11Rik
	Hsd17b1	Ccdc160				Nexn	C1qtnf7
	Hspa2	Ccdc163				Nin	C230081A13Rik
	Htra1	Ccdc18				Nkd1	Cachd1
	Igfbp3	Ccdc34				Nlgn2	Cacna1d
	Igfbp7	Ccdc77				Nmnat2	Calcrl
	Igsf3	Ccdc99				Npas3	Cald1
	Igsf9b	Ccna2				Npnt	Calml4
	Il4ra	Ccnb2				Npr2	Caprin2
	Inhbb	Ccnf				Nr0b1	Casp3
	Iqgap2	Cct3				Nr2f2	Casp6
	Islr2	Cct7				Nrn1	Cbara1
	Itga11	Cd164				Nrp1	Cc2d2a
	Itga4	Cd59b				Nsg1	Ccbl2
	Itgb8	Cd81				Ogt	Ccdc125
	Itpripl2	Cdan1				Olfm1	Ccdc138
	Jag1	Cdc20				Ophn1	Ccdc46
	Jam2	Cdc25a				Optn	Ccdc80
	Jazf1	Cdc25c				Osr2	Ccdc84
	Kazald1	Cdc26				Pcdh11x	Ccng2
	Kcna6	Cdc42se1				Pde10a	Ccnjl
	Kcnh1	Cdc42se2				Pde1a	Ccnl1
	Kcnmb4	Cdc45				Pde8b	Cd46
	Kif23	Cdc6				Pdha1	Cdc14a
	Kif4	Cdca2				Phlda1	Cdc42bpa
	Lama4	Cdca3				Pld1	Cdc42ep5
	Lonrf3	Cdca5				Pld5	Cdk14
	Lpar1	Cdca8				Plk2	Cdk5
	Lpcat2	Cdk1				Pls3	Cdk6
	Lpl	Cdkn3				Plxna2	Cdkn1b
	Lrig1	Cecr5				Plxna4	Cdkn1c
	Lrpap1	Cenpa				Pmp22	Cecr2
	Lrrc8b	Cenpe				Ppp4r4	Cgn
	Lrrtm3	Cenpf				Prkag2	Chd3
	Maged1	Cenph				Pros1	Chd9
	Mall	Cenpj				Rab38	Chpt1
	Mamld1	Cenpk				Rab8b	Chrm4
	Mapk13	Cenpn				Rai2	Chst11
	Mapk4	Cenpo				Ramp2	Churc1
	Mcam	Cenpp				Rbm41	Cib2
	Mfsd7c	Cep55				Rcan3	Cklf
	Mlkl	Cercam				Renbp	Clip3
	Mmd2	Chaf1a				Reps2	Clmn
	Mmp2	Chaf1b				Rimklb	Cln3
	Mmp23	Chchd10				Rps6ka3	Clybl
	Mphosph6	Chek1				Satb1	Cmbl
	Mpzl2	Chek2				Sema6a	Cnrip1
	Msi1	Chka				Sfrp2	Cntln
	Mt2	Ckap2				Slc23a2	Cntnap5a
	Mtap7	Ckap2l				Slc41a2	Col3a1
	Mtus1	Cks1b				Slc4a4	Col6a1
	Mybl1	Clasp2				Slit2	Colec12
	N4bp2l1	Clca1				Slitrk1	Coq10a
	Nceh1	Clcn5				Smpd2	Coro7
	Neil3	Cldnd1				Sqrdl	Cox6b2
	Nell1	Clec2d				St3gal1	Cpa2
	Nes	Clps				St6galnac2	Cpt1a
	Ngfrap1	Clspn				Stap2	Cpxm1
	Nid1	Clu				Sulf1	Crebzf
	Nipal1	Cmas				Taz	Crip3
	Nkx3-1	Cmtm6				Tceal1	Crygb
	Npl	Cmtm7				Tceal6	Cryz
	Nr4a1	Cnbp				Tgfbr1	Csgalnact1
	Nrbp2	Cnksr3				Tgfbr3	Cstad
	Nsdhl	Commd2				Tgm2	Cth
	Nt5e	Cope				Tm6sf1	Cttnbp2nl
	Nudt11	Cops3				Tmem171	Ctxn1
	Olfml1	Coq10b				Tmem178	Ctxn3
	Padi2	Coro1c				Tmem196	Cxx1c
	Palm2	Cox7a1				Tmsb4x	Cybasc3
	Pappa	Cpeb2				Tshr	Cyfip2
	Pcdh9	Cpsf3				Tshz2	Cygb
	Pcgf3	Creb3				Tspan18	Cyld
	Pcsk5	Creb3l2				Ttc12	Cyp2d22
	Pdlim1	Cse1l				Uchl1	Cyp4f13
	Phf8	Cst3				Vldlr	Cyp4f15
	Phlda3	Ctage5				Vsnl1	Cyth1
	Phldb1	Ctnna3				Vstm2b	D10Wsu102e
	Pkia	Ctnnal1				Wnt2b	D16Ertd472e
	Plcb2	Ctsa				Zc3h12b	D230025D16Rik
	Plk1	Ctsh				Zfhx4	D330041H03Rik
	Plod2	Ctsl				Zfp280c	D630039A03Rik
	Plxna1	Cttn				Zfp385b	D8Ertd82e
	Pmepa1	Cwc27				Zfp40	D930015E06Rik
	Pnmal2	Cxxc5					Daam1
	Pola1	Cycs					Dap
	Ppargc1a	Cyp17a1					Dapk1
	Ppfibp2	D19Ertd737e					Dbn1
	Ppp1r13b	D2Ertd750e					Dcaf10
	Prdx4	D3Bwg0562e					Dcaf12l1
	Prkcb	D930014E17Rik					Dcaf5
	Prkce	Dag1					Dcaf6
	Prss12	Dars					Dcaf7
	Prss35	Daxx					Dcbld1
	Ptk2b	Dbf4					Ddx58
	Ptpre	Dcp1a					Decr2
	Ptprm	Dcps					Dennd1b
	Rab31	Ddi2					Dennd2a
	Rab3b	Ddost					Dennd4a
	Rapgef4	Ddr1					Dennd4c
	Rcc2	Ddx18					Dhdh
	Rerg	Ddx39					Dhrs3
	Rgs5	Defb19					Dhrs4
	Rnd3	Dera					Dhrs7
	Rnf208	Dgkd					Dirc2
	Robo1	Dhfr					Dlg4
	Robo2	Diap3					Dlg5
	Rtn4rl1	Dkc1					Dnajb1
	Scarb2	Dlgap5					Dnajb3
	Scrn1	Dmxl1					Dnajb4
	Sel1l3	Dna2					Dnajb9
	Sema3c	Dnajb11					Dnajc1
	Serpine2	Dnajc24					Dnajc13
	Sfrp4	Dock7					Dnajc15
	Sgk3	Dot1l					Dnajc18
	Sh3gl2	Dpy19l3					Dnm1
	Slc30a1	Dscc1					Dnm2
	Slc38a5	Dtl					Doc2b
	Slc6a8	Dtna					Dock11
	Slc7a5	Dtnb					Dock4
	Slc9a2	Dut					Dock9
	Slco3a1	Dynll1					Dopey2
	Smtnl2	E130203B14Rik					Dpf3
	Sobp	Ebp					Dsc2
	Sort1	Ect2					Dsel
	Sox6	Eef1e1					Dtd1
	Sox8	Efhd2					Dtwd1
	Sox9	Eif2a					Dtx3
	Spc25	Eif2b1					Dusp1
	Sphk1	Eif2s1					Dusp12
	Spry4	Eif4ebp1					Dusp18
	Srgn	Eif5a					Dusp22
	Stc2	Ell2					Dync2h1
	Susd1	Elovl6					E330013P04Rik
	Syap1	Eme1					Ece1
	Sync	Eno1					Eea1
	Synj2	Entpd5					Efha2
	Synm	Epdr1					Efna1
	Syt9	Epha2					Egfl6
	Sytl4	Erap1					Ehd2
	Tacc1	Erbb2					Ei24
	Tagln2	Ercc6					Eif2ak2
	Tesc	Erf					Elfn1
	Tgfbi	Erlec1					Emp1
	Tjp2	Ero1l					Emp3
	Tmcc3	Erp44					Emx2
	Tmem117	Esco2					Ephb2
	Tmem184a	Etaa1					Ephb4
	Tmem184b	Etnk2					Erc1
	Tnfrsf12a	Etv1					Ermp1
	Tnik	Etv5					Ern1
	Tox	Evl					Errfi1
	Tpd52	Exo1					Esco1
	Trank1	Exosc2					Esr1
	Trib1	Exosc8					Etfb
	Trim47	Ezh2					Etfdh
	Trpc3	F630043A04Rik					Ets1
	Tspan15	Fads1					Etv6
	Ttyh1	Fam111a					Ezh1
	Tubb2b	Fam126a					Fah
	Tubb3	Fam173a					Fahd1
	Unc13b	Fam198b					Fahd2a
	Utf1	Fam54a					Fam101b
	Vamp5	Fam54b					Fam114a1
	Vcan	Fam63a					Fam129a
	Vwa1	Fam76a					Fam135a
	Zar1	Fam98a					Fam136a
	Zc3hav1	Fancd2					Fam13a
	Zdbf2	Fanci					Fam158a
	Zfp185	Farp1					Fam171a2
	Zfp608	Fasn					Fam193b
	Zmym3	Fastkd5					Fam196b
	Znrf3	Fbrsl1					Fam53b
		Fbxo5					Fam69a
		Fdft1					Fam84b
		Fdxr					Far1
		Fen1					Fat4
		Fez2					Fbn2
		Fgf18					Fbxl17
		Fh1					Fbxo25
		Fignl1					Fcgrt
		Fkbp14					Fgfr2
		Fkbp1a					Fggy
		Fkbp5					Fig4
		Fnbp1					Fmnl2
		Fndc3b					Fmr1
		Foxm1					Fn3krp
		Foxp4					Frat2
		Fryl					Frmd6
		Ftsj1					Fscn1
		Ftsj3					Fst
		Fuca1					Fundc1
		Fyn					Fut8
		G2e3					G0s2
		Gan					Gabra4
		Gart					Gabrb1
		Gatad2a					Gadd45a
		Gcdh					Galc
		Gemin6					Gas2
		Gen1					Gas5
		Gfm1					Gas6
		Gfpt1					Gata6
		Gin1					Gatsl2
		Gins1					Gdpd1
		Gins2					Ghr
		Gja1					Gk5
		Glb1					Glb1l2
		Glcci1					Glrx
		Glt25d1					Gls
		Gm2a					Gm10638
		Gm505					Gm11744
		Gm5595					Gm13375
		Gmnn					Gm15800
		Gmpr					Gm1968
		Gna13					Gm5617
		Gne					Gm9766
		Gnl3					Gm98
		Gosr2					Gng13
		Gpkow					Golga7
		Gpr125					Golm1
		Gpr37					Gpc2
		Gpr56					Gpcpd1
		Gprin3					Gphn
		Gpsm2					Gprc5c
		Gpx3					Gramd4
		Gramd1b					Greb1l
		Grb14					Grik5
		Grem2					Grip1
		Grinl1a					Grk5
		Grn					Gsk3b
		Gsg2					Gtf2a1
		Gsr					Gucy1a2
		Gsta3					Gxylt2
		Gstm1					Gyg
		Gstm2					Gzf1
		Gstm6					H19
		Gstm7					H2-Ke6
		Gtf2f2					H2afy2
		Gusb					Hadha
		H2-Ke2					Hcfc2
		H2afx					Hdac9
		H2afy					Hdgfrp3
		Hars					Hebp1
		Haus6					Heg1
		Hddc2					Hes1
		Hdhd2					Hey1
		Hells					Hist2h2be
		Helz					Hmcn1
		Hexa					Hmgcs2
		Hexim1					Hmgn3
		Hip1					Hoxc6
		Hist1h1a					Hs3st3a1
		Hist1h1b					Hsd17b11
		Hist1h2ab					Hspb11
		Hist1h2ak					Hunk
		Hist1h2bc					Id1
		Hist1h2bh					Id2
		Hist1h2bm					Ier2
		Hist1h4c					Ifitm1
		Hist1h4d					Ifitm2
		Hist1h4f					Ifitm3
		Hmbs					Ifnar1
		Hmga2					Ift81
		Hmgcr					Igf1
		Hmgn5					Igf2bp1
		Hmmr					Igfbp2
		Hn1l					Igfbp4
		Hook1					Il17rd
		Hsd17b12					Il1r1
		Hsf1					Il6st
		Htatsf1					Inpp5f
		Htra2					Ints6
		Hyou1					Irgm2
		Iah1					Irs1
		Iars2					Isoc1
		Ier3ip1					Itpr2
		Immp1l					Ivns1abp
		Impa1					Jak2
		Incenp					Jph2
		Ing2					Kank3
		Inha					Kbtbd3
		Inppl1					Kbtbd7
		Ipo7					Kcnd2
		Ipp					Kcng4
		Islr					Kdm3a
		Itfg3					Kdm6a
		Itgav					Khk
		Itgb5					Kif16b
		Jhdm1d					Kif1c
		Jmjd6					Kif3a
		Jub					Kitl
		Jup					Klf6
		Kctd5					Klf7
		Kctd9					Klhl13
		Kif11					Klhl23
		Kif15					Klhl5
		Kif18a					Klhl8
		Kif18b					Klraq1
		Kif20a					Krt20
		Kif20b					Laptm4b
		Kif21a					Large
		Kif22					Lass4
		Kif24					Lass5
		Kif2c					Layn
		Kirrel					Lbp
		Klhl32					Ldb2
		Kntc1					Lgals1
		Lap3					Lgals7
		Larp1					Lgals8
		Larp7					Lgals9
		Lass6					Lgr4
		Lats2					Lhpp
		Ldlrap1					Lhx9
		Lepre1					Lima1
		Lgmn					Lman2l
		Lifr					Lpcat4
		Lig1					Lrch2
		Limk1					Lrig2
		Lman1					Lrp1
		Lmf1					Lrrc49
		Lmln					Lrrc4c
		Lmnb1					Lrrn1
		Lmo4					Ltbp1
		Lonp1					Lypd6
		Loxl3					Lyrm4
		Lphn1					Magi1
		Lpin2					Magi3
		Lrch1					Malt1
		Lrp5					Maml3
		Lrrc1					Man1a
		Lrrc16a					Maoa
		Lrrc41					Maob
		Lrrc58					Map3k12
		Lrrc8c					Map3k3
		Lrrc8d					Map4k1
		Lsm2					Map4k3
		Lsr					Map4k5
		Lyrm1					Mapk9
		Mad2l1					Marcks
		Mak16					Mavs
		Man1a2					Mbnl3
		Man2a2					Mccc1
		Map2k1					Mccc2
		Map2k7					Me2
		Map3k1					Med13l
		Map3k4					Meg3
		Mapk3					Meis3
		Mapkapk2					Memo1
		Mapre1					Mex3b
		Masp1					Mfap2
		Mast2					Mfsd7b
		Mastl					Mgp
		Mat2a					Mir17
		Mblac2					Mir18
		Mbnl2					Mkl1
		Mcm10					Mmp14
		Mcm2					Mmp16
		Mcm3					Mocs2
		Mcm4					Mpdz
		Mcm5					Mpnd
		Mcm7					Mpzl1
		Mcm8					Mr1
		Mdc1					Mrc2
		Mdk					Mtap2
		Med12l					Mtr
		Med19					Mtss1
		Med27					Mxd4
		Melk					Mxra8
		Mesdc2					Myh11
		Mfge8					Myh8
		Mical2					Myl7
		Miip					Myl9
		Minpp1					Mylip
		Mki67					Myo1b
		Mkrn1					Myo1e
		Mlec					Myo5a
		Mlf1ip					Myo5b
		Mlst8					Myo9a
		Mmaa					Myst4
		Mmp11					Naa16
		Mov10					Naaa
		Mphosph10					Nab1
		Mphosph9					Narg2
		Mpi					Nbeal1
		Mpp6					Ndrg1
		Mpp7					Necab3
		Mras					Nek1
		Mro					Nek7
		Mrpl11					Neu3
		Mrpl13					Nf2
		Mrpl18					Nfat5
		Mrpl42					Nfatc4
		Mrpl45					Nicn1
		Mrpl46					Nlk
		Mrpl49					Nme5
		Mtap1b					Nnat
		Mtap7d3					Nos1ap
		Mtbp					Npc1
		Mthfd2					Nqo2
		Mtrf1l					Ntan1
		Mxd1					Nthl1
		Mxi1					Nucb2
		Mxra7					Oasl2
		Mybbp1a					Oat
		Mybphl					Ociad2
		Myef2					Osbpl8
		Myh9					Osgin2
		Myo10					Pacs1
		Myo9a					Pacs2
		Myst2					Pacsin2
		N4bp1					Pak1
		Naa50					Palm
		Nab2					Palmd
		Nacc1					Pam
		Nav1					Pank1
		Ncapd2					Pank3
		Ncapg					Parp8
		Ncapg2					Parva
		Ncaph					Parvb
		Ncoa7					Pbx2
		Ncor2					Pbx3
		Ncrna00085					Pcbd1
		Ndc80					Pcbd2
		Ndufb10					Pcdh18
		Nek2					Pcf11
		Nfe2					Pcgf1
		Nfib					Pcmtd1
		Nfil3					Pde7a
		Nhsl1					Pde7b
		Ninl					Pdgfd
		Nisch					Pdk2
		Nme1					Pdk4
		Nol6					Pdp2
		Nomo1					Peg10
		Nop16					Peg3
		Nop56					Pex11a
		Nop58					Pfkm
		Notch2					Pfn4
		Nploc4					Pgap1
		Npr1					Pgm1
		Nr1d1					Phf10
		Nrd1					Phf14
		Nrm					Phf2
		Nsl1					Phf21a
		Nsmce2					Phkg2
		Nt5dc3					Phospho2
		Nucks1					Pias3
		Nudcd1					Pik3r1
		Nudt1					Pik3r3
		Nudt19					Pip4k2a
		Nudt3					Pisd-ps1
		Nudt4					Pla2r1
		Nudt5					Plag1
		Nudt9					Pld3
		Nuf2					Plekha5
		Nup107					Plekhf2
		Nup133					Plekhh2
		Nup205					Plekho1
		Nup43					Plin2
		Nup85					Pms1
		Nusap1					Pnck
		Nxt2					Podxl
		Obfc2a					Polb
		Ocrl					Pold4
		Odf2					Polr2g
		Ogdh					Ppara
		Olfml3					Ppic
		Osbpl11					Ppm1m
		Otud4					Ppp2r3a
		Oxct1					Ppp2r5a
		P2rx4					Ppp2r5c
		P4ha1					Ppp5c
		P4hb					Praf2
		Panx1					Prdm5
		Papss1					Prdx1
		Parp11					Prdx3
		Pbk					Prelid2
		Pcnt					Prkcd
		Pcolce					Prkx
		Pdcd11					Psd3
		Pde5a					Psen1
		Pde8a					Ptpn4
		Pdgfa					Ptprg
		Pdgfc					Ptprk
		Pdgfrl					Pygb
		Pdia4					Pygl
		Pdia5					Qpctl
		Pdia6					Qsox1
		Pdk3					Rab11fip2
		Pdlim5					Rab34
		Pdp1					Rab4a
		Pdzd8					Rabgap1l
		Pea15a					Rad9b
		Pebp1					Raet1d
		Pepd					Rag1
		Pes1					Ralgapa1
		Pgap2					Rapgef1
		Pgbd5					Raph1
		Pgm3					Rarres2
		Pgp					Rasa1
		Pgpep1					Rasa2
		Pgrmc1					Rasa3
		Phf20l1					Rasgrp1
		Phgdh					Rasl11a
		Phldb2					Rcbtb1
		Pi4k2b					Rdh10
		Pick1					Rec8
		Pik3cb					Reck
		Pip5k1b					Reep5
		Pkn1					Reps1
		Pkp4					Rev3l
		Plekha8					Rexo2
		Plekhf1					Rgl1
		Plk1s1					Rgs12
		Plk4					Rgs22
		Plxdc2					Rhob
		Plxnb1					Rhoc
		Plxnc1					Rhou
		Pmf1					Ric8b
		Pole					Rmnd5a
		Pole2					Rnasel
		Polq					Rnf115
		Polr1a					Rnf121
		Polr3g					Rnf130
		Polr3k					Rnf149
		Pom121					Rnf152
		Pot1a					Rnf182
		Ppa1					Rnf43
		Ppfia1					Rock2
		Ppfibp1					Rogdi
		Ppie					Rpap2
		Ppm1a					Rpgrip1l
		Ppp1r16b					Rpl30
		Ppp1r3c					Rps6ka5
		Ppp1r9a					Rraga
		Ppp2ca					Rragc
		Ppp2cb					Rspo1
		Ppp2r2d					Rspry1
		Ppp3cc					Rufy2
		Pprc1					Ryr2
		Ppt1					S100a1
		Prc1					S100a10
		Prdm2					S100a13
		Prdx2					Sacm1l
		Prickle1					Sacs
		Prim1					Samhd1
		Prkar2b					Sardh
		Prkci					Sc5d
		Prkra					Scmh1
		Prmt3					Scn7a
		Prmt5					Scpep1
		Prpf4					Scyl2
		Prpsap1					Sdc2
		Prr11					Sdhaf1
		Psat1					Selenbp1
		Psmb1					Sema4g
		Psmb3					Sema6d
		Psmc3					Sepn1
		Psmc3ip					Sepp1
		Psrc1					Sepw1
		Ptch1					Serpinb6b
		Ptgr1					Serping1
		Ptplb					Serpini1
		Ptpn21					Sertad3
		Ptpn3					Sesn1
		Ptprf					Sesn3
		Pvr					Sestd1
		Pxdn					Setd2
		Pxmp2					Setd7
		Qsox2					Sfxn1
		Rab18					Sfxn3
		Rab23					Sfxn4
		Racgap1					Sgce
		Rad18					Sgpl1
		Rad21					Sh2d4a
		Rad51					Sh3bgr
		Rad54b					Sh3bgrl3
		Rad54l					Shisa4
		Ralb					Sirt2
		Ralgapa2					Slc12a6
		Ralgps2					Slc16a4
		Ranbp1					Slc22a5
		Rangap1					Slc25a12
		Rap2a					Slc25a20
		Rara					Slc25a27
		Rasgef1b					Slc25a32
		Rasl12					Slc25a37
		Rbm17					Slc29a3
		Rbmx2					Slc30a5
		Rcan1					Slc31a2
		Rcn1					Slc35d1
		Rdx					Slc35d2
		Reep2					Slc37a2
		Reep6					Slc38a4
		Rel					Slc38a9
		Rere					Slc43a3
		Rest					Slc4a3
		Rev1					Slc7a11
		Rfc4					Slc7a2
		Rhobtb3					Smad3
		Rif1					Smarcd3
		Rilpl2					Smpdl3b
		Rin3					Smurf2
		Riok2					Snhg1
		Rnaseh2a					Snhg8
		Rnd2					Snn
		Rnf144a					Snora31
		Rnf145					Snora52
		Rnf146					Snord35a
		Rnf180					Snord38a
		Rnf181					Snx6
		Rnf19a					Soat1
		Rnf19b					Sorbs1
		Rnf20					Sorbs2
		Romo1					Sox11
		rp9					Sox4
		Rpa2					Sp3
		Rpa3					Spast
		Rpf1					Spink4
		Rpn2					Srgap1
		Rpp30					Srgap2
		Rpp38					Ssbp2
		Rps27l					Ssbp3
		Rps6ka1					Stag3
		Rps6ka2					Stk24
		Rqcd1					Stk38
		Rragd					Stom
		Rreb1					Stx17
		Rrm1					Stx18
		Rrm2					Stx1a
		Rrp15					Stx1b
		Rrs1					Stxbp1
		Rwdd2a					Sult5a1
		Sae1					Suox
		Sap18					Suv420h2
		Sash1					Synj1
		Sass6					Taf6l
		Sc4mol					Taf7
		Scara5					Tanc2
		Scarb1					Tbc1d12
		Scd2					Tbl1xr1
		Scfd1					Tcf12
		Scrib					Tcf4
		Scyl3					Tcf7l2
		Sdc4					Tcirg1
		Sec14l1					Tctex1d2
		Sec23b					Tert
		Sec23ip					Tet2
		Sema5a					Tfrc
		Sema7a					Tgfb1i1
		Sephs1					Thap3
		Serinc5					Thbs2
		Serpina3a					Timp2
		Setbp1					Tiparp
		Setd8					Tkt
		Sf3a2					Tle1
		Sgms1					Tle3
		Sgol1					Tmed5
		Sh3bp5					Tmem106c
		Sh3rf1					Tmem141
		Sh3tc2					Tmem176b
		Shbg					Tmem20
		Shcbp1					Tmem218
		Sidt2					Tmem219
		Sil1					Tmem35
		Sin3b					Tmem45a
		Ska1					Tmtc4
		Skil					Tmx3
		Skiv2l2					Tnfrsf19
		Skp2					Tnnt1
		Slc10a7					Tnrc6c
		Slc1a6					Tns3
		Slc20a1					Tob1
		Slc20a2					Tpcn2
		Slc22a17					Tpmt
		Slc25a1					Tpst2
		Slc25a13					Tra2a
		Slc26a2					Traf3ip2
		Slc26a7					Trib2
		Slc27a6					Trim24
		Slc38a1					Trove2
		Slc39a6					Trp53inp1
		Slc44a1					Trps1
		Slc44a2					Tshz1
		Slc4a2					Tspan12
		Slc4a7					Tspan6
		Slc5a3					Tspyl1
		Slc6a14					Tspyl3
		Slc6a6					Ttc28
		Slc7a1					Ttc38
		Slfn9					Ttl
		Slmap					Ttyh2
		Smad7					Tulp3
		Smarca4					Txnip
		Smc2					Uba1
		Smc4					Ube2l6
		Smyd3					Ube2ql1
		Snapc5					Ubr7
		Snd1					Ugdh
		Snora44					Uggt2
		Snord95					Usp42
		Snrpa1					Vegfa
		Snx33					Vgll4
		Snx7					Vps13a
		Socs2					Vps13b
		Sorbs3					Vps13c
		Spa17					Vps25
		Spag5					Vps36
		Spag7					Vwa5a
		Sparc					Wapal
		Spc24					Wdfy3
		Spint2					Wdr35
		Spred1					Wdyhv1
		Spred2					Wfdc6a
		Sqstm1					Wnt4
		Sra1					Wrb
		Srpr					Wsb1
		Ssh1					Xist
		Ssr2					Yeats2
		St3gal4					Ypel2
		St3gal5					Zbtb41
		St6gal1					Zbtb7c
		Star					Zcchc24
		Stil					Zfp157
		Stip1					Zfp248
		Ston1					Zfp277
		Stox2					Zfp286
		Stt3a					Zfp318
		Sumf2					Zfp358
		Supt7l					Zfp36
		Surf4					Zfp36l1
		Suv39h1					Zfp39
		Suv39h2					Zfp423
		Syce2					Zfp445
		Syde2					Zfp52
		Syne2					Zfp521
		Synrg					Zfp53
		Tacc3					Zfp583
		Taf5l					Zfp60
		Tapbp					Zfp612
		Tarsl2					Zfp672
		Tbc1d8					Zfp677
		Tbrg1					Zfp692
		Tcn2					Zfp763
		Tctn2					Zfp9
		Tef					Zhx1
		Tep1					Zhx3
		Tet3					Zim1
		Tex261					Zmynd8
		Tgfb3
		Thra
		Timm17a
		Timm22
		Timp3
		Tinagl1
		Tipin
		Tle4
		Tlr3
		Tm9sf4
		Tmc7
		Tmem123
		Tmem128
		Tmem150a
		Tmem180
		Tmem185b
		Tmem188
		Tmem194
		Tmem2
		Tmem48
		Tmem64
		Tmem66
		Tmem85
		Tmpo
		Tmtc2
		Tnni3
		Tns1
		Tom1l2
		Tomm6
		Top2a
		Topbp1
		Tor1aip1
		Tor1aip2
		Tox4
		Tpcn1
		Tpd52l1
		Tpx2
		Trak1
		Trdmt1
		Trim2
		Trim32
		Trim59
		Trip13
		Tsga14
		Tspan14
		Tspan17
		Tspan4
		Tsr1
		Ttc39c
		Ttk
		Ttyh3
		Txndc5
		Tyms
		Tyro3
		Ube2c
		Ube2f
		Ube2g2
		Ubl4
		Uchl5
		Uck2
		Uhrf1
		Umps
		Unc119
		Usp11
		Usp28
		Usp32
		Usp39
		Usp53
		Usp7
		Utp20
		Uxs1
		Vasn
		Vcpip1
		Vkorc1
		Vnn1
		Vps16
		Vps26a
		Vrk1
		Vsig10
		Wbp2
		Wdr76
		Wdr83
		Wee1
		Wsb2
		Wwc2
		Wwp2
		Xpnpep1
		Xylt1
		Zc3h12c
		Zc3h7b
		Zdhhc2
		Zdhhc3
		Zfp275
		Zfp367
		Zfp395
		Zfp599
		Zfp7
		Zfp787
		Zfpm2
		Zmiz1
		Zmym1
		Znrf2
		Zswim6
		Zwilch

## Sheet: Promoter coordinates
The mm9 genome coordinates of the window used for identification of bivalent promoters (2kb upstream and 2kb downstream of the TSS of annotated genes).
chr1	3659579	3663579	Xkr4
chr1	4397322	4401322	Rp1
chr1	4484494	4488494	Sox17
chr1	4773807	4777807	Mrpl15
chr1	4795973	4799973	Lypla1
chr1	4845774	4849774	Tcea1
chr1	5058366	5062366	Rgs20
chr1	5071253	5075253	Atp6v1h
chr1	5576573	5580573	Oprk1
chr1	5905479	5909479	Npbwr1
chr1	6202742	6206742	Rb1cc1
chr1	6347411	6351411	Fam150a
chr1	6475311	6479311	St18
chr1	7077000	7081000	Pcmtd1
chr1	9287811	9291811	Sntg1
chr1	9533488	9537488	Rrs1
chr1	9536126	9540126	Adhfe1
chr1	9619173	9623173	2610203C22Rik
chr1	9589347	9593347	3110035E14Rik
chr1	9688290	9692290	Mybl1
chr1	9736463	9740463	Vcpip1
chr1	9735728	9739728	1700034P13Rik
chr1	9786210	9790210	Sgk3
chr1	9896718	9900718	6030422M02Rik
chr1	9932199	9936199	Snhg6
chr1	9930624	9934624	Snord87
chr1	9997211	10001211	Ppp1r42
chr1	10025979	10029979	Cops5
chr1	10026298	10030298	Cspp1
chr1	10220751	10224751	Arfgef1
chr1	10708024	10712024	Cpa6
chr1	10981545	10985545	Prex2
chr1	11402185	11406185	A830018L16Rik
chr1	12655643	12659643	4932411L15
chr1	12680510	12684510	Sulf1
chr1	12979216	12983216	Slco5a1
chr1	13115244	13119244	Prdm14
chr1	13362164	13366164	Ncoa2
chr1	13577945	13581945	Tram1
chr1	13648590	13652590	Lactb2
chr1	13656851	13660851	Xkr9
chr1	13775010	13779010	Gm5523
chr1	14298280	14302280	Eya1
chr1	14744047	14748047	Msc
chr1	14906943	14910943	Trpa1
chr1	15300532	15304532	Kcnb2
chr1	15793738	15797738	Terf1
chr1	15880803	15884803	Gm106
chr1	16081122	16085122	4930444P10Rik
chr1	16092514	16096514	Rpl7
chr1	16093962	16097962	Rdh10
chr1	16507383	16511383	Stau2
chr1	16607367	16611367	Ube2w
chr1	16644946	16648946	Tceb1
chr1	16645632	16649632	D030040B21Rik
chr1	16653271	16657271	Tmem70
chr1	16676536	16680536	Ly96
chr1	17085970	17089970	Jph1
chr1	17133453	17137453	Gdap1
chr1	17589981	17593981	Pi15
chr1	17715497	17719497	Crispld1
chr1	18125132	18129132	Crisp4
chr1	18211645	18215645	Defb44-ps
chr1	18225524	18229524	Defb18
chr1	18253219	18257219	Defb41
chr1	18253219	18257219	Gm15386
chr1	19091102	19095102	Tfap2d
chr1	19196994	19200994	Tfap2b
chr1	20606138	20610138	Pkhd1
chr1	20667090	20671090	Mir206
chr1	20670849	20674849	Mir133b
chr1	20718985	20722985	Il17a
chr1	20772351	20776351	Il17f
chr1	20808294	20812294	Mcm3
chr1	20878554	20882554	6720483E21Rik
chr1	20878702	20882702	Paqr8
chr1	20939706	20943706	Efhc1
chr1	21067306	21071306	Tram2
chr1	21206711	21210711	Tmem14a
chr1	21228669	21232669	Gsta3
chr1	21286393	21290393	Gm4956
chr1	21337757	21341757	Khdc1a
chr1	21356411	21360411	Khdc1c
chr1	21371636	21375636	Khdc1b
chr1	21950023	21954023	Kcnq5
chr1	22810563	22814563	Rims1
chr1	23107092	23111092	4933415F23Rik
chr1	23277107	23281107	Mir30a
chr1	23296539	23300539	Mir30c-2
chr1	23388014	23392014	Ogfrl1
chr1	23766764	23770764	B3gat2
chr1	23927128	23931128	Smap1
chr1	24010479	24014479	1110058L19Rik
chr1	24105180	24109180	Fam135a
chr1	24182448	24186448	Col9a1
chr1	24592276	24596276	Col19a1
chr1	24683382	24687382	Lmbrd1
chr1	25884552	25888552	Bai3
chr1	25332799	25336799	Gm20172
chr1	26742305	26746305	4931408C20Rik
chr1	28835097	28839097	Gm597
chr1	30918101	30922101	Phf3
chr1	31004600	31008600	Ptp4a1
chr1	31004555	31008555	Gm13363
chr1	31277501	31281501	4931428L18Rik
chr1	31231279	31235279	Lgsn
chr1	31277683	31281683	4930521A18Rik
chr1	31319691	31323691	Gm4850
chr1	32227650	32231650	Khdrbs2
chr1	32575844	32579844	Gm9839
chr1	32602138	32606138	Gm5415
chr1	33724603	33728603	Prim2
chr1	33724668	33728668	1700001G17Rik
chr1	33774740	33778740	Rab23
chr1	33812595	33816595	Bag2
chr1	33869272	33873272	Zfp451
chr1	33893759	33897759	Gm15455
chr1	33962466	33966466	Bend6
chr1	34066669	34070669	Dst
chr1	34488044	34492044	Mir5103
chr1	34494517	34498517	Ccdc115
chr1	34494673	34498673	Imp4
chr1	34514590	34518590	Ptpn18
chr1	34553274	34557274	Prss39
chr1	34590492	34594492	Cfc1
chr1	34615788	34619788	Prss40
chr1	34634537	34638537	Fam123c
chr1	34691055	34695055	AA619741
chr1	34856566	34860566	Arhgef4
chr1	34897895	34901895	Fam168b
chr1	34904803	34908803	Plekhb2
chr1	36123244	36127244	Hs6st1
chr1	36299147	36303147	Uggt1
chr1	36328270	36332270	Neurl3
chr1	36362577	36366577	Arid5a
chr1	36424026	36428026	4632411B12Rik
chr1	36500084	36504084	Lman2l
chr1	36526441	36530441	Cnnm4
chr1	36566720	36570720	Cnnm3
chr1	36590574	36594574	Ankrd23
chr1	36602046	36606046	Ankrd39
chr1	36613226	36617226	Sema4c
chr1	36738028	36742028	Fam178b
chr1	36746331	36750331	Cox5b
chr1	36764770	36768770	Actr1b
chr1	36769382	36773382	4933424G06Rik
chr1	36816705	36820705	Zap70
chr1	36994372	36998372	Tmem131
chr1	37274105	37278105	Cnga3
chr1	37354737	37358737	Inpp4a
chr1	37484948	37488948	6330578E17Rik
chr1	37485016	37489016	Unc50
chr1	37591104	37595104	Mgat4a
chr1	37543450	37547450	4930594C11Rik
chr1	37774656	37778656	2010300C02Rik
chr1	37919924	37923924	Tsga10
chr1	37927050	37931050	Lipt1
chr1	37945256	37949256	Mitd1
chr1	37945397	37949397	Mrpl30
chr1	37971338	37975338	Lyg2
chr1	38012604	38016604	Lyg1
chr1	38052053	38056053	Txndc9
chr1	38052854	38056854	Eif5b
chr1	38184507	38188507	Rev1
chr1	38719800	38723800	Aff3
chr1	38876060	38880060	Lonrf2
chr1	38953005	38957005	Chst10
chr1	38993993	38997993	Nms
chr1	39042658	39046658	Pdcl3
chr1	39249116	39253116	Npas2
chr1	39422695	39426695	Rpl31
chr1	39533592	39537592	Tbc1d8
chr1	39590646	39594646	D1Bwg0212e
chr1	39603685	39607685	Snord89
chr1	39632192	39636192	Rnf149
chr1	39706027	39710027	Creg2
chr1	39775834	39779834	Rfx8
chr1	39860177	39864177	Gm3646
chr1	39902175	39906175	1700066B17Rik
chr1	39955757	39959757	Map4k4
chr1	40140696	40144696	Gm16894
chr1	40139612	40143612	Il1r2
chr1	40279924	40283924	Il1r1
chr1	40379471	40383471	Il1rl2
chr1	40494493	40498493	Il1rl1
chr1	40520396	40524396	Il18r1
chr1	40570206	40574206	Il18rap
chr1	40635071	40639071	Slc9a4
chr1	40736556	40740556	Slc9a2
chr1	40845502	40849502	Mfsd9
chr1	40860445	40864445	Tmem182
chr1	41236097	41240097	4930448I06Rik
chr1	42749670	42753670	2610017I09Rik
chr1	42751990	42755990	Pou3f3
chr1	42755180	42759180	2900092D14Rik
chr1	42906077	42910077	Mrps9
chr1	43007716	43011716	Gpr45
chr1	43153467	43157467	Tgfbrap1
chr1	43153554	43157554	AI597479
chr1	43218806	43222806	Fhl2
chr1	43500595	43504595	Nck2
chr1	43785446	43789446	1500015O10Rik
chr1	43882553	43886553	Uxs1
chr1	43988851	43992851	Tpp2
chr1	44074851	44078851	A530098C11Rik
chr1	44157233	44161233	1700029F09Rik
chr1	44173618	44177618	Kdelc1
chr1	44174812	44178812	Bivm
chr1	44202588	44206588	Ercc5
chr1	44273776	44277776	4832428D23Rik
chr1	44606515	44610515	Gulp1
chr1	44799794	44803794	4930521E06Rik
chr1	45366382	45370382	Col3a1
chr1	45558127	45562127	Col5a2
chr1	45850345	45854345	Wdr75
chr1	45980439	45984439	Slc40a1
chr1	46067108	46071108	Gm3852
chr1	46085282	46089282	Gm4776
chr1	46121582	46125582	Dnahc7b
chr1	46908354	46912354	Slc39a10
chr1	50982366	50986366	Tmeff2
chr1	51388623	51392623	9330175M20Rik
chr1	51343969	51347969	Sdpr
chr1	51533243	51537243	Obfc2a
chr1	51970818	51974818	Myo1b
chr1	52063087	52067087	Stat4
chr1	52174281	52178281	Stat1
chr1	52288076	52292076	Gls
chr1	52555292	52559292	Nab1
chr1	52685548	52689548	Tmem194b
chr1	52782162	52786162	Mfsd6
chr1	52872532	52876532	Inpp1
chr1	52899889	52903889	Hibch
chr1	53007684	53011684	1700019D03Rik
chr1	53116506	53120506	Mstn
chr1	53242461	53246461	1700019A02Rik
chr1	53351840	53355840	Pms1
chr1	53351938	53355938	Ormdl1
chr1	53368506	53372506	Osgepl1
chr1	53407543	53411543	Asnsd1
chr1	53761628	53765628	Dnahc7a
chr1	53840059	53844059	Stk17b
chr1	54249878	54253878	Hecw2
chr1	54305526	54309526	Ccdc150
chr1	54493815	54497815	Gtf3c3
chr1	54612528	54616528	Pgap1
chr1	54981231	54985231	Ankrd44
chr1	55082322	55086322	Sf3b1
chr1	55107613	55111613	Coq10b
chr1	55142776	55146776	Hspd1
chr1	55142991	55146991	Hspe1
chr1	55186088	55190088	Mob4
chr1	55281626	55285626	Rftn2
chr1	55292020	55296020	Mars2
chr1	55418313	55422313	Boll
chr1	55460789	55464789	Plcl1
chr1	56692295	56696295	Hsfy2
chr1	57026178	57030178	Satb2
chr1	57026312	57030312	9130024F11Rik
chr1	57269840	57273840	BC055402
chr1	57432388	57436388	4930558J18Rik
chr1	57432463	57436463	1700066M21Rik
chr1	57461518	57465518	1110034B05Rik
chr1	57461391	57465391	9430016H08Rik
chr1	57829704	57833704	Spats2l
chr1	58024928	58028928	Kctd18
chr1	58040183	58044183	Sgol2
chr1	58084812	58088812	Aox1
chr1	58167979	58171979	Aox3
chr1	58265240	58269240	Aox4
chr1	58333169	58337169	Aox3l1
chr1	58447979	58451979	Bzw1
chr1	58478932	58482932	Clk1
chr1	58500330	58504330	Ppil3
chr1	58502476	58506476	Nif3l1
chr1	58559763	58563763	Orc2
chr1	58641177	58645177	Fam126b
chr1	58641442	58645442	Ndufb3
chr1	58707484	58711484	Gm20257
chr1	58750833	58754833	Als2cr12
chr1	58768129	58772129	Cflar
chr1	58850217	58854217	Casp8
chr1	59028326	59032326	Trak2
chr1	59028414	59032414	Stradb
chr1	59149744	59153744	Als2cr11
chr1	59174940	59178940	Als2cr4
chr1	59218233	59222233	Mpp4
chr1	59292075	59296075	Als2
chr1	59311750	59315750	Cdk15
chr1	59536990	59540990	Fzd7
chr1	59571107	59575107	Gm973
chr1	59725678	59729678	Sumo1
chr1	59739849	59743849	Nop58
chr1	59746801	59750801	Snord70
chr1	59759651	59763651	Snord11
chr1	59819480	59823480	Bmpr2
chr1	59967849	59971849	Fam117b
chr1	60097931	60101931	Ica1l
chr1	60153344	60157344	Wdr12
chr1	60153124	60157124	Carf
chr1	60235442	60239442	Nbeal1
chr1	60398215	60402215	Cyp20a1
chr1	60464462	60468462	Abi2
chr1	60621609	60625609	Raph1
chr1	60801231	60805231	Cd28
chr1	60963868	60967868	Ctla4
chr1	61032757	61036757	Icos
chr1	61433275	61437275	9530026F06Rik
chr1	61683397	61687397	Pard3b
chr1	62747890	62751890	Nrp2
chr1	62839306	62843306	4930487H11Rik
chr1	63158841	63162841	Ino80d
chr1	63221396	63225396	Ndufs1
chr1	63221404	63225404	Eef1b2
chr1	63223596	63227596	Snora41
chr1	63258783	63262783	Gpr1
chr1	63317842	63321842	Zdbf2
chr1	63490477	63494477	Adam23
chr1	63731501	63735501	Dytn
chr1	63774892	63778892	Mdh1b
chr1	63775198	63779198	Fastkd2
chr1	64009300	64013300	Gm13749
chr1	64165963	64169963	Klf7
chr1	64577377	64581377	Creb1
chr1	64661742	64665742	Mettl21a
chr1	64735233	64739233	2810408I11Rik
chr1	64735918	64739918	Ccnyl1
chr1	64782324	64786324	Fzd5
chr1	65001398	65005398	Plekhm3
chr1	65077322	65081322	Akr1cl
chr1	65095737	65099737	Cryge
chr1	65108014	65112014	Crygd
chr1	65118095	65122095	Crygc
chr1	65126841	65130841	Crygb
chr1	65147937	65151937	Cryga
chr1	65167767	65171767	D630023F18Rik
chr1	65231053	65235053	Idh1
chr1	65231258	65235258	Pikfyve
chr1	65355830	65359830	Pth2r
chr1	65971095	65975095	Crygf
chr1	66219902	66223902	Mtap2
chr1	66513020	66517020	Unc80
chr1	66745466	66749466	Rpe
chr1	66862169	66866169	1110028C15Rik
chr1	66907841	66911841	Acadl
chr1	66989630	66993630	Myl1
chr1	67083446	67087446	Lancl1
chr1	67167639	67171639	Cps1
chr1	69152633	69156633	Erbb4
chr1	69730534	69734534	Ikzf2
chr1	69871561	69875561	Spag16
chr1	70770288	70774288	Vwc2l
chr1	71147546	71151546	Bard1
chr1	71459484	71463484	Abca12
chr1	71601729	71605729	Atic
chr1	71697745	71701745	Fn1
chr1	71697908	71701908	Apol7d
chr1	71932685	71936685	Gm8883
chr1	72049769	72053769	4933417E11Rik
chr1	72256881	72260881	Mreg
chr1	72328888	72332888	Pecr
chr1	72328946	72332946	Tmem169
chr1	72351994	72355994	Xrcc5
chr1	72581138	72585138	2019-03-04
chr1	72627824	72631824	Smarcal1
chr1	72745138	72749138	Ankar
chr1	72755833	72759833	Rpl37a
chr1	72869053	72873053	Igfbp2
chr1	72919439	72923439	Igfbp5
chr1	73060473	73064473	Tnp1
chr1	73060609	73064609	1700027A15Rik
chr1	73452143	73456143	Pinc
chr1	73443541	73447541	D530049I02Rik
chr1	73909040	73913040	6030407O03Rik
chr1	74169021	74173021	Tns1
chr1	74170114	74174114	Rufy4
chr1	74198567	74202567	Cxcr2
chr1	74239205	74243205	Cxcr1
chr1	74281123	74285123	Arpc2
chr1	74323173	74327173	Gpbar1
chr1	74329312	74333312	Aamp
chr1	74329607	74333607	Pnkd
chr1	74348910	74352910	Tmbim1
chr1	74406681	74410681	Gm216
chr1	74419776	74423776	Slc11a1
chr1	74436182	74440182	Ctdsp1
chr1	74438883	74442883	Mir26b
chr1	74453957	74457957	Vil1
chr1	74588860	74592860	Usp37
chr1	74550633	74554633	Rqcd1
chr1	74587462	74591462	Plcd4
chr1	74632602	74636602	Zfp142
chr1	74632934	74636934	Bcs1l
chr1	74645971	74649971	Rnf25
chr1	74646028	74650028	Stk36
chr1	74706327	74710327	Ttll4
chr1	74758147	74762147	Cyp27a1
chr1	74793529	74797529	Prkag3
chr1	74816465	74820465	Wnt6
chr1	74836592	74840592	Wnt10a
chr1	74899602	74903602	Cdk5r2
chr1	74929982	74933982	Fev
chr1	74937709	74941709	Cryba2
chr1	74945295	74949295	Mir375
chr1	74980173	74984173	Ccdc108
chr1	74996225	75000225	Ihh
chr1	75119800	75123800	Nhej1
chr1	75128464	75132464	Slc23a3
chr1	75136942	75140942	1810031K17Rik
chr1	75137359	75141359	Fam134a
chr1	75163219	75167219	Zfand2b
chr1	75174857	75178857	Abcb6
chr1	75186497	75190497	Atg9a
chr1	75186708	75190708	Ankzf1
chr1	75205353	75209353	Glb1l
chr1	75205403	75209403	Stk16
chr1	75213828	75217828	Tuba4a
chr1	75226668	75230668	A630095N17Rik
chr1	75230997	75234997	Dnajb2
chr1	75258783	75262783	Ptprn
chr1	75272955	75276955	Resp18
chr1	75312212	75316212	Dnpep
chr1	75354918	75358918	Des
chr1	75369590	75373590	Gm15179
chr1	75369871	75373871	Speg
chr1	75430517	75434517	Gmppa
chr1	75445084	75449084	Accn4
chr1	75474046	75478046	Chpf
chr1	75474106	75478106	Tmem198
chr1	75501027	75505027	Obsl1
chr1	75501651	75505651	Inha
chr1	75516103	75520103	Stk11ip
chr1	75540840	75544840	Slc4a3
chr1	76483707	76487707	Gm17751
chr1	77509663	77513663	Epha4
chr1	78191711	78195711	Pax3
chr1	78304920	78308920	Sgpp2
chr1	78483421	78487421	Farsb
chr1	78505634	78509634	Mogat1
chr1	78652399	78656399	Acsl3
chr1	78652399	78656399	Utp14b
chr1	78811523	78815523	Kcne4
chr1	79434665	79438665	Scg2
chr1	79666547	79670547	Ap1s3
chr1	79756344	79760344	Wdfy1
chr1	79770592	79774592	Mrpl44
chr1	79853240	79857240	Serpine2
chr1	80208519	80212519	Fam124b
chr1	80335005	80339005	Cul3
chr1	80440506	80444506	1700016L21Rik
chr1	80753128	80757128	Dock10
chr1	81071891	81075891	9430031J16Rik
chr1	82286014	82290014	Irs1
chr1	82311153	82315153	Rhbdd1
chr1	82581424	82585424	Col4a4
chr1	82581495	82585495	Col4a3
chr1	82719492	82723492	Mff
chr1	82763031	82767031	Tm4sf20
chr1	82834057	82838057	Agfg1
chr1	83033023	83037023	Slc19a3
chr1	83111340	83115340	Ccl20
chr1	83154336	83158336	Wdr69
chr1	83402775	83406775	Sphkap
chr1	84279220	84283220	Pid1
chr1	84690796	84694796	Dner
chr1	84690413	84694413	Mir5126
chr1	84833879	84837879	Trip12
chr1	84834415	84838415	Fbxo36
chr1	84929658	84933658	Slc16a14
chr1	85104428	85108428	A530032D15Rik
chr1	85194185	85198185	Gm7609
chr1	85265141	85269141	C130026I21Rik
chr1	87498466	87502466	Sp110
chr1	87495277	87499277	Sp140
chr1	87544624	87548624	Sp100
chr1	87631181	87635181	A630001G21Rik
chr1	87688021	87692021	Cab39
chr1	87789084	87793084	Itm2c
chr1	87823057	87827057	4933407L21Rik
chr1	87855630	87859630	Gpr55
chr1	87916516	87920516	Spata3
chr1	87940437	87944437	2810459M11Rik
chr1	87959193	87963193	Psmd1
chr1	88006545	88010545	Htr2b
chr1	88049354	88053354	Armc9
chr1	88197795	88201795	B3gnt7
chr1	88254030	88258030	Ncl
chr1	88245860	88249860	Snora75
chr1	88250902	88254902	Snord82
chr1	88254148	88258148	C130036L24Rik
chr1	88282716	88286716	Nmur1
chr1	88320903	88324903	1700019O17Rik
chr1	88421310	88425310	Ptma
chr1	88477076	88481076	Pde6d
chr1	88481674	88485674	Cops7b
chr1	88565148	88569148	Nppc
chr1	88598378	88602378	Dis3l2
chr1	88984503	88988503	Alppl2
chr1	88996181	89000181	Alpi
chr1	89019582	89023582	Akp3
chr1	89049602	89053602	Ecel1
chr1	89078067	89082067	1700027L20Rik
chr1	89085226	89089226	Chrnd
chr1	89100385	89104385	Chrng
chr1	89108488	89112488	Eif4e2
chr1	89158938	89162938	Efhd1
chr1	89221572	89225572	Gigyf2
chr1	89289304	89293304	Kcnj13
chr1	89364838	89368838	3110079O15Rik
chr1	89468445	89472445	Ngef
chr1	89468601	89472601	Neu2
chr1	89514886	89518886	Inpp5d
chr1	89650585	89654585	Atg16l1
chr1	89679145	89683145	Scarna6
chr1	89698254	89702254	Sag
chr1	89747861	89751861	Dgkd
chr1	89903126	89907126	Usp40
chr1	89949985	89953985	Ugt1a10
chr1	89965353	89969353	Ugt1a9
chr1	89989575	89993575	Ugt1a7c
chr1	89997831	90001831	Ugt1a6b
chr1	90029383	90033383	Ugt1a6a
chr1	90060586	90064586	Ugt1a5
chr1	90095185	90099185	Ugt1a2
chr1	90100323	90104323	Dnajb3
chr1	90106533	90110533	Ugt1a1
chr1	90121594	90125594	Heatr7b1
chr1	90172154	90176154	Hjurp
chr1	90163983	90167983	6430706D22Rik
chr1	90172132	90176132	A730008H23Rik
chr1	90201286	90205286	Trpm8
chr1	90301593	90305593	Spp2
chr1	90404641	90408641	Glrp1
chr1	90446091	90450091	Gm19589
chr1	90596766	90600766	Arl4c
chr1	90649464	90653464	2410088K16Rik
chr1	90910687	90914687	1700067G17Rik
chr1	90965036	90969036	Sh3bp4
chr1	91300708	91304708	C030007H22Rik
chr1	91349385	91353385	Agap1
chr1	91578467	91582467	4933400F21Rik
chr1	91825751	91829751	Gbx2
chr1	91909152	91913152	Asb18
chr1	92047976	92051976	Iqca
chr1	92098577	92102577	Cxcr7
chr1	92497999	92501999	Cops8
chr1	92738548	92742548	Col6a3
chr1	92809676	92813676	Mlph
chr1	92847684	92851684	Prlh
chr1	92864197	92868197	Rab17
chr1	92893303	92897303	Lrrfip1
chr1	93039679	93043679	Rbm44
chr1	93074398	93078398	Ramp1
chr1	93144895	93148895	Ube2f
chr1	93192914	93196914	Scly
chr1	93216651	93220651	Espnl
chr1	93245649	93249649	Klhl30
chr1	93261006	93265006	Fam132b
chr1	93293360	93297360	Ilkap
chr1	93300606	93304606	1700020N18Rik
chr1	93307799	93311799	Hes6
chr1	93353905	93357905	Per2
chr1	93389244	93393244	Traf3ip1
chr1	93435141	93439141	Asb1
chr1	93696053	93700053	Twist2
chr1	94042970	94046970	Hdac4
chr1	94368335	94372335	Ndufa10
chr1	94375196	94379196	Olfr1416
chr1	94386330	94390330	Olfr1415
chr1	94413092	94417092	Olfr1414
chr1	94467701	94471701	Olfr1413
chr1	94482908	94486908	Olfr1412
chr1	94491097	94495097	Olfr1411
chr1	94502415	94506415	Olfr1410
chr1	94514457	94518457	Olfr12
chr1	94536562	94540562	Myeov2
chr1	94543418	94547418	Otos
chr1	94726262	94730262	Gpc1
chr1	94744954	94748954	Mir149
chr1	94797483	94801483	Ankmy1
chr1	94801565	94805565	Dusp28
chr1	94805401	94809401	Rnpepl1
chr1	94845167	94849167	9430060I03Rik
chr1	94828984	94832984	Capn10
chr1	94867695	94871695	Gpr35
chr1	94900910	94904910	Aqp12
chr1	94996442	95000442	Kif1a
chr1	95029852	95033852	Agxt
chr1	95055525	95059525	2310007B03Rik
chr1	95130473	95134473	Sned1
chr1	95200447	95204447	Mterfd2
chr1	95237365	95241365	Pask
chr1	95238221	95242221	Ppp1r7
chr1	95268472	95272472	Ano7
chr1	95373385	95377385	Hdlbp
chr1	95373569	95377569	2019-09-02
chr1	95406680	95410680	Farp2
chr1	95530304	95534304	Stk25
chr1	95580270	95584270	Bok
chr1	95649415	95653415	Thap4
chr1	95649609	95653609	Atg4b
chr1	95696511	95700511	Dtymk
chr1	95698541	95702541	Ing5
chr1	95719816	95723816	D2hgdh
chr1	95755920	95759920	Gal3st2
chr1	95813013	95817013	Gm9994
chr1	95885085	95889085	Gm6086
chr1	95915069	95919069	Neu4
chr1	95947130	95951130	Pdcd1
chr1	96692018	96696018	4930440C22Rik
chr1	97208204	97212204	Fam174a
chr1	97562171	97566171	St8sia4
chr1	97611095	97615095	4930598F16Rik
chr1	97916335	97920335	1700063A18Rik
chr1	98557150	98561150	4930533P14Rik
chr1	98766748	98770748	Slco4c1
chr1	98892137	98896137	Slco6b1
chr1	99022880	99026880	Slco6c1
chr1	99556595	99560595	D1Ertd622e
chr1	99664669	99668669	Ppip5k2
chr1	99664755	99668755	Gin1
chr1	99990209	99994209	Pam
chr1	99942370	99946370	B230216N24Rik
chr1	100026043	100030043	1810006J02Rik
chr1	100315700	100319700	Slco6d1
chr1	101667341	101671341	Cntnap5b
chr1	103050344	103054344	Gm20268
chr1	106663395	106667395	Cdh20
chr1	107251287	107255287	Rnf152
chr1	107558253	107562253	Pign
chr1	107558437	107562437	2310035C23Rik
chr1	107675299	107679299	Tnfrsf11a
chr1	107884982	107888982	Zcchc2
chr1	108066101	108070101	LOC626049
chr1	108066445	108070445	Phlpp1
chr1	108608867	108612867	Bcl2
chr1	108654319	108658319	Kdsr
chr1	108691302	108695302	Vps4b
chr1	108755756	108759756	Serpinb5
chr1	108829025	108833025	Serpinb12
chr1	108875560	108879560	Serpinb13
chr1	108946880	108950880	Serpinb3a
chr1	108978057	108982057	Serpinb3d
chr1	109055691	109059691	Serpinb3b
chr1	109172948	109176948	Serpinb3c
chr1	109256890	109260890	Serpinb11
chr1	109317265	109321265	Serpinb7
chr1	109405999	109409999	Serpinb2
chr1	109423579	109427579	Serpinb10-ps
chr1	109484582	109488582	Serpinb8
chr1	111878313	111882313	Cdh7
chr1	112871949	112875949	Cdh19
chr1	113759495	113763495	Dsel
chr1	117579713	117583713	Cntnap5a
chr1	120205709	120209709	Tsn
chr1	120216419	120220419	Mki67ip
chr1	120283634	120287634	Clasp1
chr1	120353842	120357842	2900060B14Rik
chr1	120522521	120526521	Tfcp2l1
chr1	120948196	120952196	Gli2
chr1	121316825	121320825	Inhbb
chr1	121399359	121403359	Ralb
chr1	121420730	121424730	Tmem185b
chr1	121543577	121547577	Epb4.1l5
chr1	121731648	121735648	Ptpn4
chr1	121807745	121811745	Tmem177
chr1	121889787	121893787	Gm101
chr1	121901556	121905556	Sctr
chr1	121968357	121972357	Tmem37
chr1	122015673	122019673	Dbi
chr1	122015763	122019763	3110009E18Rik
chr1	122165659	122169659	Steap3
chr1	122235158	122239158	C1ql2
chr1	122399661	122403661	Marco
chr1	122497063	122501063	En1
chr1	122981981	122985981	B230209K01Rik
chr1	123227157	123231157	Insig2
chr1	123325643	123329643	Ccdc93
chr1	123423042	123427042	Htr5b
chr1	123462557	123466557	Ddx18
chr1	125940136	125944136	Dpp10
chr1	127330304	127334304	Actr3
chr1	127455592	127459592	Slc35f5
chr1	127571572	127575572	Gpr39
chr1	127806791	127810791	Lypd1
chr1	128725209	128729209	Nckap5
chr1	129099562	129103562	Mgat5
chr1	129572598	129576598	Tmem163
chr1	129623989	129627989	Acmsd
chr1	129668631	129672631	2900009J06Rik
chr1	129668740	129672740	Ccnt2
chr1	129734867	129738867	Ysk4
chr1	129763349	129767349	Rab3gap1
chr1	129996985	130000985	Zranb3
chr1	129997882	130001882	R3hdm1
chr1	130096937	130100937	Mir128-1
chr1	130138757	130142757	Ubxn4
chr1	130222895	130226895	Lct
chr1	130254233	130258233	Mcm6
chr1	130311993	130315993	Dars
chr1	130486876	130490876	Cxcr4
chr1	131167880	131171880	Thsd7b
chr1	132317576	132321576	Daf2
chr1	132357317	132361317	Cd55
chr1	132524183	132528183	Zp3r
chr1	132556195	132560195	C4bp
chr1	132576148	132580148	C4bp-ps1
chr1	132623830	132627830	Pfkfb2
chr1	132611903	132615903	Yod1
chr1	132626552	132630552	AA986860
chr1	132695478	132699478	Fcamr
chr1	132721260	132725260	Pigr
chr1	132760353	132764353	Faim3
chr1	132781988	132785988	Il24
chr1	132805873	132809873	Il20
chr1	132833818	132837818	Il19
chr1	132914421	132918421	Il10
chr1	132992120	132996120	Mapkapk2
chr1	133032811	133036811	Dyrk3
chr1	133047783	133051783	Eif2d
chr1	133139755	133143755	Rassf5
chr1	133174140	133178140	Ikbke
chr1	133421938	133425938	Srgap2
chr1	133422565	133426565	Fam72a
chr1	133493690	133497690	Avpr1b
chr1	133532890	133536890	Ctse
chr1	133583271	133587271	5430435G22Rik
chr1	133638598	133642598	Slc26a9
chr1	133691971	133695971	Pm20d1
chr1	133722588	133726588	Slc41a1
chr1	133761853	133765853	Rab7l1
chr1	133805034	133809034	Nucks1
chr1	133857543	133861543	Slc45a3
chr1	133902181	133906181	Elk4
chr1	133962639	133966639	Mfsd4
chr1	134034262	134038262	Cdk18
chr1	134086012	134090012	Lemd1
chr1	134092664	134096664	Mir135b
chr1	134193202	134197202	Klhdc8a
chr1	134210701	134214701	Nuak2
chr1	134285858	134289858	Tmcc2
chr1	134312029	134316029	Dstyk
chr1	134371943	134375943	Rbbp5
chr1	134400806	134404806	Tmem81
chr1	134437517	134441517	Cntn2
chr1	134636374	134640374	Nfasc
chr1	134774931	134778931	Lrrn2
chr1	134919925	134923925	Mdm4
chr1	134940588	134944588	Pik3c2b
chr1	135025742	135029742	Ppp1r15b
chr1	135140673	135144673	Plekha6
chr1	135164385	135168385	Gm19461
chr1	135204399	135208399	Golt1a
chr1	135221788	135225788	Kiss1
chr1	135245142	135249142	Ren2
chr1	135245250	135249250	Ren1
chr1	135258148	135262148	Etnk2
chr1	135318789	135322789	Sox13
chr1	135504857	135508857	Snrpe
chr1	135555957	135559957	Zc3h11a
chr1	135555462	135559462	Zbed6
chr1	135584685	135588685	Lax1
chr1	135648098	135652098	Atp2b4
chr1	135802576	135806576	Optc
chr1	135815978	135819978	Prelp
chr1	135932091	135936091	Fmod
chr1	135973732	135977732	Btg2
chr1	136005818	136009818	Chit1
chr1	136076980	136080980	Chi3l1
chr1	136088024	136092024	Mybph
chr1	136130008	136134008	Adora1
chr1	136184580	136188580	Myog
chr1	136227505	136231505	Ppfia4
chr1	136256576	136260576	Tmem183a
chr1	136280516	136284516	4933406M09Rik
chr1	136300566	136304566	Cyb5r1
chr1	136310043	136314043	Adipor1
chr1	136350131	136354131	Klhl12
chr1	136389236	136393236	Rabif
chr1	136441599	136445599	4931440L10Rik
chr1	136454754	136458754	Kdm5b
chr1	136541257	136545257	Syt2
chr1	136850517	136854517	Ppp1r12b
chr1	136857153	136861153	Ube2t
chr1	136999853	137003853	Lgr6
chr1	137027152	137031152	Ptprv
chr1	137027301	137031301	Ptpn7
chr1	137041410	137045410	Arl8a
chr1	137062258	137066258	Gpr37l1
chr1	137153049	137157049	Elf3
chr1	137178661	137182661	Rnpep
chr1	137208314	137212314	Timm17a
chr1	137219389	137223389	Lmod1
chr1	137269640	137273640	Shisa4
chr1	137325068	137329068	Ipo9
chr1	137479932	137483932	Nav1
chr1	137623773	137627773	Csrp1
chr1	137660661	137664661	Phlda3
chr1	137693997	137697997	Tnni1
chr1	137713174	137717174	Lad1
chr1	137730962	137734962	Tnnt2
chr1	137813601	137817601	Pkp1
chr1	137900919	137904919	Igfn1
chr1	137902795	137906795	Tmem9
chr1	137947477	137951477	Cacna1s
chr1	138025977	138029977	Kif21b
chr1	138128857	138132857	5730559C18Rik
chr1	138155450	138159450	Gpr25
chr1	138240681	138244681	Camsap2
chr1	138310096	138314096	9230116N13Rik
chr1	138309847	138313847	Ddx59
chr1	138362534	138366534	Kif14
chr1	138519477	138523477	Zfp281
chr1	138577972	138581972	Gm19705
chr1	138590787	138594787	Gm16880
chr1	138855025	138859025	Nr5a2
chr1	139861031	139865031	Mir181a-1
chr1	139861215	139865215	Mir181b-1
chr1	140069882	140073882	Ptprc
chr1	140168314	140172314	Atp6v1g3
chr1	140514273	140518273	Nek7
chr1	140576652	140580652	Gm5833
chr1	140742156	140746156	Lhx9
chr1	140751431	140755431	2310009B15Rik
chr1	140858285	140862285	Dennd1b
chr1	141271653	141275653	Crb1
chr1	141274028	141278028	4933436E23Rik
chr1	141316959	141320959	Zbtb41
chr1	141349349	141353349	Aspm
chr1	141396283	141400283	F13b
chr1	141454799	141458799	Cfhr1
chr1	141675816	141679816	Gm4788
chr1	141753276	141757276	Cfhr2
chr1	142077988	142081988	Cfh
chr1	142140833	142144833	Kcnt2
chr1	142550979	142554979	4930590L20Rik
chr1	145547814	145551814	Cdc73
chr1	145485826	145489826	B3galt2
chr1	145584478	145588478	Glrx2
chr1	145622181	145626181	Trove2
chr1	145622407	145626407	Uchl5
chr1	145849279	145853279	Rgs2
chr1	146022502	146026502	Rgs13
chr1	146094234	146098234	Rgs1
chr1	146620551	146624551	Rgs18
chr1	148340795	148344795	Fam5c
chr1	151806414	151810414	Pla2g4a
chr1	151944896	151948896	7530420F21Rik
chr1	151945253	151949253	Ptgs2
chr1	152164546	152168546	Pdc
chr1	152191901	152195901	2310030A07Rik
chr1	152238185	152242185	BC003331
chr1	152237967	152241967	Tpr
chr1	152311295	152315295	Prg4
chr1	152838565	152842565	Hmcn1
chr1	152983163	152987163	C730036E19Rik
chr1	153189627	153193627	Ivns1abp
chr1	153273565	153277565	1200016B10Rik
chr1	153273777	153277777	1190005F20Rik
chr1	153345953	153349953	Rnf2
chr1	153416502	153420502	Fam129a
chr1	153600503	153604503	Edem3
chr1	153935450	153939450	1700025G04Rik
chr1	154231812	154235812	Tsen15
chr1	154244996	154248996	Glt25d2
chr1	154470241	154474241	Rgl1
chr1	154595680	154599680	Apobec4
chr1	154611671	154615671	Arpc5
chr1	154653019	154657019	Ncf2
chr1	154747776	154751776	Smg7
chr1	154800230	154804230	Nmnat2
chr1	155031577	155035577	Lamc2
chr1	155177916	155181916	Lamc1
chr1	155259363	155263363	E330020D12Rik
chr1	155270338	155274338	1700012A16Rik
chr1	155332790	155336790	Dhx9
chr1	155394844	155398844	Npl
chr1	155498166	155502166	Rgs8
chr1	155585482	155589482	Rgs16
chr1	155594555	155598555	Rnasel
chr1	155689271	155693271	Rgsl1
chr1	155696325	155700325	5830403L16Rik
chr1	155719474	155723474	Gm5531
chr1	155736775	155740775	Teddm1
chr1	155745074	155749074	Glul
chr1	156046316	156050316	Zfp648
chr1	156102036	156106036	4930452N14Rik
chr1	156571050	156575050	Cacna1e
chr1	156944766	156948766	Ier5
chr1	156991910	156995910	Mr1
chr1	157003832	157007832	Stx6
chr1	157262574	157266574	Xpr1
chr1	157403249	157407249	Acbd6
chr1	157587157	157591157	Lhx4
chr1	157658029	157662029	Qsox1
chr1	157818385	157822385	Cep350
chr1	157881610	157885610	Tor1aip1
chr1	157880793	157884793	Tor1aip2
chr1	158133156	158137156	Fam163a
chr1	158231479	158235479	Tdrd5
chr1	158238865	158242865	Nphs2
chr1	158402459	158406459	Soat1
chr1	158486917	158490917	Abl2
chr1	158602470	158606470	Tor3a
chr1	158647041	158651041	Fam20b
chr1	158867757	158871757	Ralgps2
chr1	158767153	158771153	Angptl1
chr1	159036776	159040776	1700057K13Rik
chr1	159340726	159344726	Rasal2
chr1	159340482	159344482	2810025M15Rik
chr1	159386712	159390712	BC026585
chr1	159434926	159438926	Sec16b
chr1	160284391	160288391	Fam5b
chr1	160290434	160294434	Astn1
chr1	160433755	160437755	Mir488
chr1	160885569	160889569	Pappa2
chr1	161160456	161164456	Rfwd2
chr1	161268437	161272437	Scarna3a
chr1	161268488	161272488	Mir1843b
chr1	161451899	161455899	Tnr
chr1	161972510	161976510	4930523C07Rik
chr1	162006116	162010116	4930562F07Rik
chr1	162081706	162085706	Tnn
chr1	162123390	162127390	Mrps14
chr1	162141023	162145023	Cacybp
chr1	162721069	162725069	Rabgap1l
chr1	162505884	162509884	Gpr52
chr1	162834541	162838541	Rc3h1
chr1	162906736	162910736	Serpinc1
chr1	162962390	162966390	Zbtb37
chr1	162963296	162967296	Gas5
chr1	162965483	162969483	Mir5117
chr1	162966222	162970222	Snord47
chr1	162998763	163002763	Dars2
chr1	162999022	163003022	Cenpl
chr1	163059610	163063610	Klhl20
chr1	163070842	163074842	Ankrd45
chr1	163087445	163091445	4930469G21Rik
chr1	163179297	163183297	Prdx6
chr1	163323568	163327568	Tnfsf4
chr1	163422787	163426787	Tnfsf18
chr1	163716626	163720626	Fasl
chr1	163804792	163808792	AI848100
chr1	163907767	163911767	4930558K02Rik
chr1	163897318	163901318	Pigc
chr1	164406165	164410165	Dnm3
chr1	163933099	163937099	2810442N19Rik
chr1	164145753	164149753	Dnm3os
chr1	164145944	164149944	Mir199a-2
chr1	164151498	164155498	Mir214
chr1	164476476	164480476	Mettl13
chr1	164498958	164502958	Vamp4
chr1	164567280	164571280	Myoc
chr1	164586350	164590350	7420461P10Rik
chr1	164668687	164672687	Prrc2c
chr1	164740680	164744680	Fmo4
chr1	164794679	164798679	Fmo1
chr1	164826843	164830843	Fmo2
chr1	164865356	164869356	Fmo6
chr1	164912622	164916622	Fmo3
chr1	165013801	165017801	4921528O07Rik
chr1	165241781	165245781	Prrx1
chr1	165331772	165335772	Gorab
chr1	165653363	165657363	Mettl11b
chr1	165707809	165711809	Kifap3
chr1	165858194	165862194	Scyl3
chr1	165922912	165926912	BC055324
chr1	165923075	165927075	2810422O20Rik
chr1	165976364	165980364	Sele
chr1	165990206	165994206	Sell
chr1	166043394	166047394	Selp
chr1	166080348	166084348	Gm16548
chr1	166079989	166083989	F5
chr1	166177185	166181185	Slc19a2
chr1	166203728	166207728	4930455F23Rik
chr1	166235615	166239615	Blzf1
chr1	166235805	166239805	Nme7
chr1	166386486	166390486	Atp1b1
chr1	166724862	166728862	Dpt
chr1	166791251	166795251	LOC433374
chr1	166863641	166867641	Xcl1
chr1	167020061	167024061	4930568G15Rik
chr1	167088904	167092904	Tbx19
chr1	167122564	167126564	Sft2d2
chr1	167165089	167169089	Tiprl
chr1	167223896	167227896	Gpr161
chr1	167388594	167392594	Dcaf6
chr1	167389338	167393338	Brp44
chr1	167413313	167417313	Adcy10
chr1	167562672	167566672	Mpzl1
chr1	167636225	167640225	Rcsd1
chr1	167691910	167695910	Creg1
chr1	167716811	167720811	Cd247
chr1	167930765	167934765	Pou2f1
chr1	168056029	168060029	Dusp27
chr1	168058590	168062590	Gpa33
chr1	168166875	168170875	Mael
chr1	168182269	168186269	Ildr2
chr1	168307297	168311297	Tada1
chr1	168337959	168341959	Pogk
chr1	168425719	168429719	Gm4846
chr1	168575824	168579824	Gm4847
chr1	168609976	168613976	Fmo9
chr1	168927861	168931861	Gm16701
chr1	168929547	168933547	Fam78b
chr1	169213258	169217258	Uck2
chr1	169236800	169240800	Tmco1
chr1	169278121	169282121	Aldh9a1
chr1	169321928	169325928	Mgst3
chr1	169394911	169398911	Lrrc52
chr1	169526492	169530492	Rxrg
chr1	169617688	169621688	Lmx1a
chr1	170360389	170364389	Pbx1
chr1	171459595	171463595	Nuf2
chr1	171583631	171587631	Rgs5
chr1	171675773	171679773	Rgs4
chr1	171857069	171861069	1700084C01Rik
chr1	171897336	171901336	Hsd17b7
chr1	171897539	171901539	3110045C21Rik
chr1	172017075	172021075	Ddr2
chr1	172103077	172107077	Uap1
chr1	172143524	172147524	Uhmk1
chr1	172161001	172165001	Sh2d1b2
chr1	172205454	172209454	Sh2d1b1
chr1	172234463	172238463	Gm7694
chr1	172236991	172240991	1700015E13Rik
chr1	172517980	172521980	Nos1ap
chr1	172572662	172576662	Olfml2b
chr1	172795902	172799902	Atf6
chr1	172813671	172817671	Dusp12
chr1	172841072	172845072	Fcrlb
chr1	172855714	172859714	Fcrla
chr1	172904202	172908202	Fcgr2b
chr1	172947056	172951056	Fcgr4
chr1	172987534	172991534	Fcgr3
chr1	173049791	173053791	1700009P17Rik
chr1	173078734	173082734	Sdhc
chr1	173078843	173082843	Mpz
chr1	173124399	173128399	Pcp4l1
chr1	173142100	173146100	Nr1i3
chr1	173150645	173154645	Tomm40l
chr1	173153184	173157184	Apoa2
chr1	173162480	173166480	Fcer1g
chr1	173175243	173179243	Ndufs2
chr1	173178552	173182552	Adamts4
chr1	173198458	173202458	B4galt3
chr1	173209317	173213317	Ppox
chr1	173216092	173220092	Usp21
chr1	173223113	173227113	Ufc1
chr1	173257275	173261275	Dedd
chr1	173273776	173277776	Nit1
chr1	173273829	173277829	Pfdn2
chr1	173288929	173292929	Klhdc9
chr1	173298303	173302303	Pvrl4
chr1	173317090	173321090	Arhgap30
chr1	173339811	173343811	Usf1
chr1	173347163	173351163	Tstd1
chr1	173365691	173369691	F11r
chr1	173431608	173435608	Alyref2
chr1	173463425	173467425	Itln1
chr1	173487323	173491323	Cd244
chr1	173535491	173539491	Ly9
chr1	173581168	173585168	Slamf7
chr1	173610185	173614185	Cd48
chr1	173695262	173699262	Slamf1
chr1	173767827	173771827	Cd84
chr1	173845667	173849667	Slamf6
chr1	173955399	173959399	Vangl2
chr1	173985727	173989727	Nhlh1
chr1	174010880	174014880	Ncstn
chr1	174010659	174014659	Copa
chr1	174054885	174058885	Pex19
chr1	174076145	174080145	Dcaf8
chr1	174134912	174138912	Pea15a
chr1	174148026	174152026	Casq1
chr1	174186555	174190555	Atp1a4
chr1	174226195	174230195	Atp1a2
chr1	174240537	174244537	Igsf8
chr1	174257394	174261394	Kcnj9
chr1	174269340	174273340	Kcnj10
chr1	174304661	174308661	Pigm
chr1	174403490	174407490	Slamf9
chr1	174410343	174414343	Igsf9
chr1	174428376	174432376	Tagln2
chr1	174449260	174453260	Ccdc19
chr1	174478937	174482937	4933439K11Rik
chr1	174484068	174488068	Vsig8
chr1	174518699	174522699	Slamf8
chr1	174530682	174534682	Fcrl6
chr1	174561105	174565105	Dusp23
chr1	174626186	174630186	Crp
chr1	174823185	174827185	Apcs
chr1	174884898	174888898	Olfr16
chr1	175059346	175063346	Olfr1408
chr1	175112635	175116635	Olfr1406
chr1	175131488	175135488	Olfr218
chr1	175143737	175147737	Olfr1404
chr1	175155360	175159360	Fcer1a
chr1	175198277	175202277	Olfr418-ps1
chr1	175205887	175209887	Gm11062
chr1	175261634	175265634	Darc
chr1	175295826	175299826	Cadm3
chr1	175348734	175352734	Aim2
chr1	175464088	175468088	BC094916
chr1	175527405	175531405	Pydc4
chr1	175558989	175562989	Pyhin1
chr1	175601810	175605810	Pydc3
chr1	175669940	175673940	AI607873
chr1	175695050	175699050	Ifi204
chr1	175808318	175812318	Mndal
chr1	175841053	175845053	Mnda
chr1	175870623	175874623	Ifi203
chr1	175910975	175914975	Ifi202b
chr1	175959886	175963886	Ifi205
chr1	175970063	175974063	Olfr433
chr1	175978505	175982505	Olfr432
chr1	175997430	176001430	Olfr430
chr1	176017168	176021168	Olfr429
chr1	176027590	176031590	Olfr426
chr1	176027590	176031590	Olfr427
chr1	176046145	176050145	Olfr231
chr1	176046178	176050178	Olfr230-ps1
chr1	176064876	176068876	Olfr424
chr1	176079611	176083611	Olfr421
chr1	176086852	176090852	Olfr420
chr1	176100906	176104906	Spna1
chr1	176179107	176183107	Olfr419
chr1	176258648	176262648	1810030J14Rik
chr1	176297049	176301049	Olfr417
chr1	176319176	176323176	Olfr248
chr1	176358560	176362560	Olfr414
chr1	176376755	176380755	Olfr220
chr1	176429955	176433955	Fmn2
chr1	176849950	176853950	Grem2
chr1	177420676	177424676	Rgs7
chr1	177553766	177557766	Fh1
chr1	177560323	177564323	Kmo
chr1	177620721	177624721	Opn3
chr1	177616484	177620484	Chml
chr1	177626723	177630723	Wdr64
chr1	177808908	177812908	Exo1
chr1	178203443	178207443	Pld5
chr1	178735255	178739255	Cep170
chr1	178700554	178704554	Mir350
chr1	178742942	178746942	Sdccag8
chr1	178764264	178768264	Hmga2-ps1
chr1	179176898	179180898	Akt3
chr1	179372791	179376791	Zfp238
chr1	179571074	179575074	2310043L19Rik
chr1	179657944	179661944	1700016C15Rik
chr1	179724640	179728640	Adss
chr1	179919565	179923565	Gm16432
chr1	180115547	180119547	Pppde1
chr1	180247283	180251283	Fam36a
chr1	180265915	180269915	Hnrnpu
chr1	180334011	180338011	Efcab2
chr1	180457255	180461255	Kif26b
chr1	181446134	181450134	Smyd3
chr1	181474398	181478398	Tfb2m
chr1	181474659	181478659	Cnst
chr1	181596361	181600361	Sccpdh
chr1	181732146	181736146	Ahctf1
chr1	181889219	181893219	Cdc42bpa
chr1	182124151	182128151	Adck3
chr1	182184431	182188431	Psen2
chr1	182258680	182262680	Gm5069
chr1	182258606	182262606	Itpkb
chr1	182411635	182415635	6330403A02Rik
chr1	182497105	182501105	Parp1
chr1	182569464	182573464	Lin9
chr1	182625165	182629165	Mixl1
chr1	182654173	182658173	Acbd3
chr1	182741734	182745734	H3f3a
chr1	182779281	182783281	BC031781
chr1	182821249	182825249	Lefty2
chr1	182832404	182836404	Pycr2
chr1	182863169	182867169	Lefty1
chr1	182870648	182874648	Tmem63a
chr1	182945626	182949626	Ephx1
chr1	182979367	182983367	9130409I23Rik
chr1	183072288	183076288	Nvl
chr1	183079061	183083061	Cnih4
chr1	183140109	183144109	Wdr26
chr1	183280758	183284758	Cnih3
chr1	183439582	183443582	Ccdc121
chr1	183770532	183774532	Lbr
chr1	183948111	183952111	Enah
chr1	184052867	184056867	Srp9
chr1	184086229	184090229	Vmn1r1
chr1	184210890	184214890	Degs1
chr1	184228964	184232964	1700047M11Rik
chr1	184269737	184273737	Fbxo28
chr1	184337297	184341297	Trp53bp2
chr1	184445614	184449614	Capn2
chr1	184493137	184497137	Capn8
chr1	184677311	184681311	4922505E12Rik
chr1	184693036	184697036	Susd4
chr1	184882918	184886918	Tlr5
chr1	185855877	185859877	1700056E22Rik
chr1	185856339	185860339	Dusp10
chr1	186379570	186383570	1700112H15Rik
chr1	186534375	186538375	4930488B22Rik
chr1	186554372	186558372	Hlx
chr1	186633192	186637192	Mosc1
chr1	186667726	186671726	Mosc2
chr1	186644367	186648367	Mir1981
chr1	186704915	186708915	C130074G19Rik
chr1	186821428	186825428	Mark1
chr1	187026046	187030046	Rab3gap2
chr1	187064804	187068804	Snora36b
chr1	187064853	187068853	Mir664
chr1	187151280	187155280	Iars2
chr1	187135197	187139197	Mir194-1
chr1	187135459	187139459	Mir215
chr1	187154037	187158037	Bpnt1
chr1	187184973	187188973	Eprs
chr1	187263698	187267698	9630028B13Rik
chr1	187277447	187281447	Gm2061
chr1	187276726	187280726	Slc30a10
chr1	187319184	187323184	5033404E19Rik
chr1	187939189	187943189	Lyplal1
chr1	188527871	188531871	Tgfb2
chr1	188571237	188575237	Rrp15
chr1	188789294	188793294	D1Pas1
chr1	189037325	189041325	Spata17
chr1	188947016	188951016	1700007P06Rik
chr1	189037389	189041389	Gpatch2
chr1	189430884	189434884	Esrrg
chr1	189830869	189834869	9330162B11Rik
chr1	190084716	190088716	Ush2a
chr1	190829719	190833719	Kctd3
chr1	191166071	191170071	Kcnk2
chr1	191509965	191513965	Cenpf
chr1	191550146	191554146	Ptpn14
chr1	191744167	191748167	Smyd2
chr1	191992559	191996559	Prox1
chr1	192733649	192737649	Rps6kc1
chr1	192746986	192750986	Angel2
chr1	192801175	192805175	Vash2
chr1	192848069	192852069	Mfsd7b
chr1	192847229	192851229	A230020J21Rik
chr1	192858700	192862700	1700022P22Rik
chr1	192884811	192888811	Tatdn3
chr1	192884899	192888899	Nsl1
chr1	192920292	192924292	Batf3
chr1	192986696	192990696	Fam71a
chr1	193005212	193009212	Atf3
chr1	193139997	193143997	Nenf
chr1	193147843	193151843	Tmem206
chr1	193218920	193222920	Ppp2r5a
chr1	193397413	193401413	Dtl
chr1	193397612	193401612	Ints7
chr1	193539902	193543902	Lpgat1
chr1	193643351	193647351	Nek2
chr1	193729406	193733406	1700034H15Rik
chr1	193728659	193732659	Slc30a1
chr1	193799253	193803253	Rd3
chr1	193914445	193918445	Traf5
chr1	193820515	193824515	Mir3473c
chr1	193959669	193963669	Rcor3
chr1	193958779	193962779	Gm10516
chr1	194012753	194016753	Kcnh1
chr1	194595413	194599413	Hhat
chr1	194665898	194669898	1700065J18Rik
chr1	194679946	194683946	Sertad4
chr1	194859892	194863892	Syt14
chr1	194954445	194958445	Diexf
chr1	194977305	194981305	Irf6
chr1	194997662	195001662	A130010J15Rik
chr1	195025740	195029740	Traf3ip3
chr1	195088239	195092239	Hsd11b1
chr1	195097382	195101382	G0s2
chr1	195126187	195130187	Lamb3
chr1	195194476	195198476	Camk1g
chr1	195331724	195335724	Mir205
chr1	196046953	196050953	4930503O07Rik
chr1	196444022	196448022	Plxna2
chr1	196763014	196767014	Cd34
chr1	196801153	196805153	Gm16897
chr1	196841592	196845592	A330023F24Rik
chr1	196861233	196865233	Mir29b-2
chr1	196861740	196865740	Mir29c
chr1	196916442	196920442	Cd46
chr1	196955764	196959764	Cr1l
chr1	197000909	197004909	Cr2
chr10	3132303	3136303	Cnksr3
chr10	3555940	3559940	Oprm1
chr10	3321355	3325355	Ipcef1
chr10	4422140	4426140	Rgs17
chr10	4520597	4524597	Mtrf1l
chr10	4539075	4543075	Fbxo5
chr10	4705323	4709323	Vip
chr10	4750813	4754813	Myct1
chr10	4793848	4797848	Syne1
chr10	5732495	5736495	Esr1
chr10	5834669	5838669	Gm221
chr10	5911936	5915936	1700052N19Rik
chr10	5912188	5916188	Rmnd1
chr10	5915374	5919374	Gm5512
chr10	5956432	5960432	Zbtb2
chr10	6078212	6082212	Akap12
chr10	6371466	6375466	Mthfd1l
chr10	6604164	6608164	Plekhg1
chr10	6804262	6808262	Iyd
chr10	6978391	6982391	Ppp1r14c
chr10	7076769	7080769	H60c
chr10	7307597	7311597	Lrp11
chr10	7381382	7385382	Pcmt1
chr10	7381168	7385168	A630066F11Rik
chr10	7385301	7389301	Nup43
chr10	7398956	7402956	BC020402
chr10	7399006	7403006	Lats1
chr10	7443797	7447797	Katna1
chr10	7498715	7502715	BC013529
chr10	7510691	7514691	Ppil4
chr10	7550267	7554267	Zc3h12d
chr10	7554178	7558178	Mir5104
chr10	7673921	7677921	Tab2
chr10	8236623	8240623	Ust
chr10	8603868	8607868	Sash1
chr10	9393006	9397006	Samd5
chr10	9402519	9406519	Gm6150
chr10	9618838	9622838	Stxbp5
chr10	10190112	10194112	9130014G24Rik
chr10	10276005	10280005	Rab32
chr10	10323742	10327742	Gm5177
chr10	10800129	10804129	Grm1
chr10	10867227	10871227	Shprh
chr10	10999127	11003127	Fbxo30
chr10	11061242	11065242	Epm2a
chr10	12579533	12583533	Utrn
chr10	12640925	12644925	B230208H11Rik
chr10	12682065	12686065	Stx11
chr10	12726255	12730255	Sf3b5
chr10	12808593	12812593	Plagl1
chr10	12895829	12899829	Fam164b
chr10	12910943	12914943	Ltv1
chr10	13192202	13196202	Phactr2
chr10	13218833	13222833	Fuca2
chr10	13270948	13274948	Pex3
chr10	13270712	13274712	Adat2
chr10	13586636	13590636	Aig1
chr10	13684184	13688184	Hivep2
chr10	14262842	14266842	Gpr126
chr10	14423295	14427295	Vta1
chr10	14436020	14440020	Gje1
chr10	14478094	14482094	Nmbr
chr10	16813588	16817588	Gm20125
chr10	17441033	17445033	Cited2
chr10	17514024	17518024	Txlnb
chr10	17665873	17669873	Heca
chr10	17741058	17745058	3110003A17Rik
chr10	17773745	17777745	Reps1
chr10	17928696	17932696	Ect2l
chr10	17952787	17956787	Ccdc28a
chr10	18125480	18129480	Nhsl1
chr10	18263882	18267882	Hebp2
chr10	18461564	18465564	D10Bwg1379e
chr10	18504599	18508599	Gm4922
chr10	18549736	18553736	4930444F02Rik
chr10	18562876	18566876	Perp
chr10	18733216	18737216	Tnfaip3
chr10	18859554	18863554	Gm20139
chr10	19074344	19078344	Olig3
chr10	19309763	19313763	Ifngr1
chr10	19339833	19343833	Il22ra2
chr10	19430392	19434392	Il20ra
chr10	19569265	19573265	Slc35d3
chr10	19625480	19629480	Pex7
chr10	19652331	19656331	Map3k5
chr10	19866725	19870725	Mtap7
chr10	19919660	19923660	4930405J17Rik
chr10	19926244	19930244	Gm6251
chr10	20030274	20034274	Bclaf1
chr10	20065624	20069624	Fam54a
chr10	20442874	20446874	Pde7b
chr10	20670352	20674352	Ahi1
chr10	20878790	20882790	Myb
chr10	21013784	21017784	Hbs1l
chr10	21059861	21063861	4930455C13Rik
chr10	21095105	21099105	Aldh8a1
chr10	21310950	21314950	1700020N01Rik
chr10	21599989	21603989	Sgk1
chr10	21785885	21789885	4930444G20Rik
chr10	21867076	21871076	E030030I06Rik
chr10	21876414	21880414	Raet1a
chr10	21891326	21895326	Raet1e
chr10	21891680	21895680	Raet1b
chr10	21891707	21895707	Raet1c
chr10	21991279	21995279	H60b
chr10	22024525	22028525	C920009B18Rik
chr10	22079699	22083699	Raet1d
chr10	22120618	22124618	Gm10825
chr10	22362816	22366816	Slc2a12
chr10	22449253	22453253	Tbpl1
chr10	22537934	22541934	Tcf21
chr10	23067709	23071709	Eya4
chr10	23505015	23509015	Rps12
chr10	23503257	23507257	Snora33
chr10	23503627	23507627	Snord100
chr10	23514791	23518791	1110021L09Rik
chr10	23569267	23573267	Vnn3
chr10	23612493	23616493	Vnn1
chr10	23638211	23642211	Taar1
chr10	23656377	23660377	Taar2
chr10	23667363	23671363	Taar3
chr10	23678299	23682299	Taar4
chr10	23688511	23692511	Taar5
chr10	23703452	23707452	Taar6
chr10	23711287	23715287	Taar7a
chr10	23717744	23721744	Taar7b
chr10	23745027	23749027	Taar7d
chr10	23755419	23759419	Taar7e
chr10	23767315	23771315	Taar7f
chr10	23794305	23798305	Taar8a
chr10	23810100	23814100	Taar8b
chr10	23819757	23823757	Taar8c
chr10	23827340	23831340	Taar9
chr10	23867122	23871122	Stx7
chr10	23941322	23945322	Moxd1
chr10	24313247	24317247	Ctgf
chr10	24429908	24433908	Enpp1
chr10	24554001	24558001	Enpp3
chr10	24587791	24591791	Med23
chr10	24645276	24649276	Arg1
chr10	25016969	25020969	Akap7
chr10	25077603	25081603	Epb4.1l2
chr10	25254078	25258078	2010003K15Rik
chr10	25555243	25559243	4930401C15Rik
chr10	25796858	25800858	Tmem200a
chr10	25796060	25800060	Gm9767
chr10	25947512	25951512	Samd3
chr10	26092991	26096991	L3mbtl3
chr10	26392457	26396457	Gm8709
chr10	26490317	26494317	Arhgap18
chr10	27334748	27338748	Lama2
chr10	27792625	27796625	Ptprk
chr10	28386200	28390200	Themis
chr10	28641313	28645313	4930519F09Rik
chr10	28704112	28708112	2310057J18Rik
chr10	28861801	28865801	6330407J23Rik
chr10	28929448	28933448	9330159F19Rik
chr10	29030971	29034971	Echdc1
chr10	29080248	29084248	Rnf146
chr10	29253673	29257673	Rspo3
chr10	29918346	29922346	Cenpw
chr10	30318555	30322555	Trmt11
chr10	30324440	30328440	Gm20300
chr10	30336172	30340172	Hint3
chr10	30520913	30524913	Ncoa7
chr10	30560589	30564589	Hey2
chr10	31031210	31035210	Hddc2
chr10	31163727	31167727	Tpd52l1
chr10	31132241	31136241	Gm3258
chr10	31327531	31331531	Rnf217
chr10	32607721	32611721	Nkain2
chr10	32801288	32805288	Trdn
chr10	32974163	32978163	D830005E20Rik
chr10	33342406	33346406	Clvs2
chr10	33499921	33503921	Gm4794
chr10	33575527	33579527	Sult3a1
chr10	33622916	33626916	Rsph4a
chr10	33669018	33673018	Zufsp
chr10	33712861	33716861	A830082N09Rik
chr10	33737422	33741422	Rwdd1
chr10	33755402	33759402	Bet3l
chr10	33762119	33766119	Fam26d
chr10	33814325	33818325	Fam26e
chr10	33845778	33849778	Fam26f
chr10	33925357	33929357	Dse
chr10	33999995	34003995	Tspyl1
chr10	34015226	34019226	Tspyl4
chr10	34136334	34140334	Nt5dc1
chr10	34107786	34111786	Col10a1
chr10	34201205	34205205	Frk
chr10	36224612	36228612	Hs3st5
chr10	36692349	36696349	Hdac2
chr10	36856732	36860732	Marcks
chr10	38539585	38543585	Rfpl4b
chr10	38683320	38687320	Lama4
chr10	38851701	38855701	1700025K23Rik
chr10	38851828	38855828	Tube1
chr10	38881600	38885600	Wisp3
chr10	39087604	39091604	Fyn
chr10	39330739	39334739	Traf3ip2
chr10	39449813	39453813	E130307A14Rik
chr10	39449965	39453965	Rev3l
chr10	39617044	39621044	AA474331
chr10	39644729	39648729	2010001E11Rik
chr10	39677959	39681959	G630090E17Rik
chr10	39704452	39708452	BC021785
chr10	39743074	39747074	AI317395
chr10	39860060	39864060	Slc16a10
chr10	39964845	39968845	Rpf2
chr10	39975471	39979471	Gtf3c6
chr10	40019994	40023994	Amd1
chr10	40019992	40023992	Amd2
chr10	40067113	40071113	Cdk19
chr10	40288167	40292167	Slc22a16
chr10	40347816	40351816	Ddo
chr10	40401087	40405087	9030224M15Rik
chr10	40600949	40604949	Cdc40
chr10	40601339	40605339	Wasf1
chr10	40789390	40793390	Gpr6
chr10	41021047	41025047	Fig4
chr10	41168201	41172201	Zbtb24
chr10	41194119	41198119	Mical1
chr10	41208146	41212146	Smpd2
chr10	41208244	41212244	Ppil6
chr10	41237305	41241305	Cd164
chr10	41305559	41309559	Ccdc162
chr10	41285821	41289821	5730435O14Rik
chr10	41527674	41531674	Cep57l1
chr10	41528379	41532379	Sesn1
chr10	41736188	41740188	Armc2
chr10	41994548	41998548	Foxo3
chr10	42196371	42200371	Lace1
chr10	42219859	42223859	Snx3
chr10	42301394	42305394	Nr2e1
chr10	42396721	42400721	Ostm1
chr10	42479301	42483301	Sec63
chr10	42578317	42582317	Scml4
chr10	42892336	42896336	Sobp
chr10	42892509	42896509	9030612E09Rik
chr10	42939291	42943291	Pdss2
chr10	43196945	43200945	Bend3
chr10	43258800	43262800	1700021F05Rik
chr10	43296974	43300974	Cd24a
chr10	43311232	43315232	F830002L21Rik
chr10	43463963	43467963	1700027J07Rik
chr10	43619542	43623542	Qrsl1
chr10	43619612	43623612	Rtn4ip1
chr10	43722652	43726652	Aim1
chr10	43888252	43892252	Speer5-ps1
chr10	43986163	43990163	Atg5
chr10	44077481	44081481	Mir1929
chr10	44176493	44180493	Prdm1
chr10	44785019	44789019	Prep
chr10	45007110	45011110	Popdc3
chr10	45053567	45057567	Bves
chr10	45188007	45192007	Lin28b
chr10	45295634	45299634	Hace1
chr10	45525509	45529509	D030045P18Rik
chr10	49506560	49510560	Grik2
chr10	50310474	50314474	Ascc3
chr10	50613456	50617456	Sim1
chr10	51198484	51202484	Gp49a
chr10	51208780	51212780	Lilrb4
chr10	51308266	51312266	Fam162b
chr10	51349264	51353264	Gprc6a
chr10	51395565	51399565	Rfx6
chr10	51475000	51479000	4933411G06Rik
chr10	51740491	51744491	Vgll2
chr10	51913050	51917050	Ros1
chr10	51951424	51955424	Dcbld1
chr10	52099930	52103930	Gopc
chr10	52109413	52113413	Nepn
chr10	52135352	52139352	Nus1
chr10	52263545	52267545	Zfa
chr10	52408306	52412306	Slc35f1
chr10	53097657	53101657	Gm9766
chr10	52998075	53002075	Gm19395
chr10	53055491	53059491	Pln
chr10	53236795	53240795	Gm20597
chr10	53348245	53352245	Mcm9
chr10	53314766	53318766	Asf1a
chr10	53468715	53472715	Fam184a
chr10	53793602	53797602	Man1a
chr10	53793727	53797727	Gm16998
chr10	55946495	55950495	D630037F22Rik
chr10	55824722	55828722	Msl3l2
chr10	56095105	56099105	Gja1
chr10	57204159	57208159	4930467K11Rik
chr10	57204190	57208190	Hsf2
chr10	57250335	57254335	Serinc1
chr10	57349786	57353786	Pkib
chr10	57502728	57506728	Fabp7
chr10	57512349	57516349	Smpdl3a
chr10	57692761	57696761	4933403O03Rik
chr10	57693423	57697423	Dux
chr10	57697408	57701408	Gm4981
chr10	57716273	57720273	Gcc2
chr10	57784213	57788213	Lims1
chr10	57907599	57911599	Ranbp2
chr10	57958684	57962684	Ccdc138
chr10	58136444	58140444	Edar
chr10	58157492	58161492	BB019430
chr10	58274106	58278106	Sh3rf3
chr10	58682595	58686595	2019-09-10
chr10	58682669	58686669	Ankrd57
chr10	58784043	58788043	P4ha1
chr10	58864432	58868432	Pla2g12b
chr10	58902527	58906527	Oit3
chr10	59077440	59081440	Ccdc109a
chr10	59163382	59167382	Cbara1
chr10	59340338	59344338	Dnajb12
chr10	59412518	59416518	Ddit4
chr10	59463860	59467860	Anapc16
chr10	59463552	59467552	Ascc1
chr10	59567004	59571004	Spock2
chr10	59680008	59684008	Chst3
chr10	59738375	59742375	Psap
chr10	60157238	60161238	Cdh23
chr10	59807598	59811598	4632428N05Rik
chr10	59860473	59864473	Gm17455
chr10	60213530	60217530	Slc29a3
chr10	60292329	60296329	Unc5b
chr10	60398880	60402880	Pldi
chr10	60492050	60496050	4930565A17
chr10	60550090	60554090	Pcbd1
chr10	60608413	60612413	Sgpl1
chr10	60632711	60636711	Tbata
chr10	60734186	60738186	Adamts14
chr10	60758583	60762583	Prf1
chr10	60844271	60848271	X99384
chr10	60878719	60882719	Nodal
chr10	60913417	60917417	Eif4ebp2
chr10	60936580	60940580	Lrrc20
chr10	61056231	61060231	Npffr1
chr10	61109368	61113368	Ppa1
chr10	61141068	61145068	Sar1a
chr10	61156261	61160261	Tysnd1
chr10	61176010	61180010	Aifm2
chr10	61244612	61248612	H2afy2
chr10	61235484	61239484	Mir5108
chr10	61439856	61443856	Col13a1
chr10	61531769	61535769	Gm5424
chr10	61571761	61575761	2010107G23Rik
chr10	61593837	61597837	Neurog3
chr10	61691966	61695966	Tspan15
chr10	61713185	61717185	Tacr2
chr10	61840656	61844656	Hk1
chr10	61801354	61805354	2210417K05Rik
chr10	61883205	61887205	Hkdc1
chr10	61910441	61914441	Supv3l1
chr10	61909907	61913907	4930507D05Rik
chr10	61947553	61951553	Vps26a
chr10	61968503	61972503	Srgn
chr10	62039205	62043205	2510003E04Rik
chr10	62063046	62067046	Ddx21
chr10	62111946	62115946	Ddx50
chr10	62186847	62190847	Stox1
chr10	62253116	62257116	Ccar1
chr10	62340762	62344762	Tet1
chr10	62381380	62385380	Slc25a16
chr10	62407776	62411776	Dna2
chr10	62440970	62444970	Rufy2
chr10	62484597	62488597	Hnrnph3
chr10	62485259	62489259	Pbld2
chr10	62522364	62526364	Pbld1
chr10	62560903	62564903	Atoh7
chr10	62664700	62668700	Mypn
chr10	62704544	62708544	Herc4
chr10	62799783	62803783	Sirt1
chr10	62843190	62847190	Dnajc12
chr10	62890845	62894845	Ctnna3
chr10	63551003	63555003	Lrrtm3
chr10	65584812	65588812	1700023F02Rik
chr10	66557736	66561736	Reep3
chr10	66588005	66592005	Jmjd1c
chr10	66746029	66750029	Nrbf2
chr10	66998616	67002616	Egr2
chr10	67009703	67013703	Ado
chr10	67373410	67377410	Zfp365
chr10	67440345	67444345	Rtkn2
chr10	67739474	67743474	Arid5b
chr10	67781890	67785890	4930545H06Rik
chr10	68002623	68006623	1700040L02Rik
chr10	68184493	68188493	Tmem26
chr10	68669299	68673299	Rhobtb1
chr10	68813660	68817660	Cdk1
chr10	68994455	68998455	Ank3
chr10	69557868	69561868	Ccdc6
chr10	69665414	69669414	2310015B20Rik
chr10	69706023	69710023	Slc16a9
chr10	69901415	69905415	Fam13c
chr10	70060039	70064039	Phyhipl
chr10	70116711	70120711	D630013N20Rik
chr10	70620382	70624382	Bicc1
chr10	70642788	70646788	C730027H18Rik
chr10	70698792	70702792	Tfam
chr10	70746010	70750010	Ube2d1
chr10	70805597	70809597	Cisd1
chr10	70808540	70812540	Ipmk
chr10	71441438	71445438	1700049L16Rik
chr10	72115642	72119642	Zwint
chr10	72547453	72551453	A330049N07Rik
chr10	73282614	73286614	Pcdh15
chr10	74493331	74497331	Rtdr1
chr10	74427975	74431975	Gnaz
chr10	74497833	74501833	Rab36
chr10	74521640	74525640	Bcr
chr10	74672817	74676817	Specc1l
chr10	74777687	74781687	Adora2a
chr10	74812799	74816799	Gm5779
chr10	74867778	74871778	Upb1
chr10	74978067	74982067	1110038D17Rik
chr10	74978786	74982786	Snrpd3
chr10	75021075	75025075	AI646023
chr10	75034337	75038337	Ggt1
chr10	75050125	75054125	Ggt5
chr10	75104753	75108753	Susd2
chr10	75225102	75229102	Cabin1
chr10	75234119	75238119	Ddt
chr10	75242159	75246159	Gstt3
chr10	75259329	75263329	Gstt1
chr10	75283288	75287288	Gstt4
chr10	75295626	75299626	Gstt2
chr10	75320995	75324995	Mif
chr10	75354142	75358142	Derl3
chr10	75382359	75386359	Smarcb1
chr10	75393208	75397208	Mmp11
chr10	75396317	75400317	Chchd10
chr10	75409056	75413056	Vpreb3
chr10	75415258	75419258	Gm5134
chr10	75493356	75497356	Zfp280b
chr10	75571763	75575763	Slc5a4b
chr10	75608195	75612195	Slc5a4a
chr10	75698610	75702610	Prmt2
chr10	75668154	75672154	Mir678
chr10	75714580	75718580	S100b
chr10	75806036	75810036	Dip2a
chr10	75903657	75907657	Pcnt
chr10	75849759	75853759	1700094J05Rik
chr10	75909825	75913825	2610028H24Rik
chr10	75929859	75933859	Ybey
chr10	75929715	75933715	Mcm3ap
chr10	75992371	75996371	Lss
chr10	76022971	76026971	4930483K19Rik
chr10	76023016	76027016	1700027D21Rik
chr10	76036392	76040392	Ftcd
chr10	76084149	76088149	Col6a2
chr10	76186789	76190789	Col6a1
chr10	76422692	76426692	Pcbp3
chr10	76493483	76497483	Slc19a1
chr10	76627275	76631275	Col18a1
chr10	76719968	76723968	Gm10941
chr10	76720044	76724044	Pofut2
chr10	76879018	76883018	Adarb1
chr10	76879120	76883120	Gm17769
chr10	76976558	76980558	1810008A18Rik
chr10	76991092	76995092	Itgb2
chr10	77042511	77046511	Pttg1ip
chr10	77066978	77070978	Sumo3
chr10	77083065	77087065	Ube2g2
chr10	77101968	77105968	Mir1930
chr10	77151502	77155502	Gm19402
chr10	77167331	77171331	Gm10272
chr10	77172201	77176201	Gm10024
chr10	77176551	77180551	Gm10142
chr10	77181330	77185330	Krtap12-1
chr10	77187230	77191230	Gm10100
chr10	77232070	77236070	Gm3238
chr10	77259878	77263878	Gm19668
chr10	77275426	77279426	Gm2696
chr10	77287815	77291815	Krtap10-4
chr10	77296691	77300691	Krtap10-10
chr10	77313603	77317603	Gm10318
chr10	77322719	77326719	Gm3285
chr10	77354164	77358164	1700009J07Rik
chr10	77363281	77367281	Lrrc3
chr10	77430617	77434617	Trpm2
chr10	77439394	77443394	1810043G02Rik
chr10	77470541	77474541	Pfkl
chr10	77504325	77508325	Aire
chr10	77503031	77507031	Dnmt3l
chr10	77530112	77534112	Icosl
chr10	77630513	77634513	D10Jhu81e
chr10	77645894	77649894	Pwp2
chr10	77705387	77709387	Trappc10
chr10	77812445	77816445	Agpat3
chr10	77873788	77877788	Rrp1
chr10	77886414	77890414	Cstb
chr10	77925693	77929693	Pdxk
chr10	78035244	78039244	Ilvbl
chr10	78052709	78056709	Syde1
chr10	78078819	78082819	Olfr1357
chr10	78179038	78183038	Casp14
chr10	78213812	78217812	Ccdc105
chr10	78241240	78245240	Slc1a6
chr10	78308658	78312658	Olfr1356
chr10	78336293	78340293	Olfr1355
chr10	78377586	78381586	Olfr1354
chr10	78415951	78419951	Olfr8
chr10	78424053	78428053	Olfr1353
chr10	78441794	78445794	Olfr1352
chr10	78478068	78482068	Olfr1351
chr10	78495467	78499467	Olfr57
chr10	78558345	78562345	2610008E11Rik
chr10	78609560	78613560	Vmn2r80
chr10	78708521	78712521	Vmn2r81
chr10	78817335	78821335	Vmn2r82
chr10	78929702	78933702	Vmn2r83
chr10	78994532	78998532	Ppap2c
chr10	79015836	79019836	Mier2
chr10	79047881	79051881	Theg
chr10	79074770	79078770	C2cd4c
chr10	79098663	79102663	Shc2
chr10	79106483	79110483	Odf3l2
chr10	79125318	79129318	Madcam1
chr10	79130154	79134154	Gm16517
chr10	79142939	79146939	Cdc34
chr10	79149764	79153764	Gzmm
chr10	79165102	79169102	Bsg
chr10	79177378	79181378	Hcn2
chr10	79207326	79211326	Polrmt
chr10	79215863	79219863	Fgf22
chr10	79227697	79231697	Rnf126
chr10	79238018	79242018	Fstl3
chr10	79249730	79253730	Prss57
chr10	79254316	79258316	Palm
chr10	79281765	79285765	9130017N09Rik
chr10	79315716	79319716	E130317F20Rik
chr10	79315349	79319349	Ptbp1
chr10	79335379	79339379	BC005764
chr10	79340411	79344411	Prtn3
chr10	79347056	79351056	Elane
chr10	79351597	79355597	Cfd
chr10	79369683	79373683	Med16
chr10	79377675	79381675	C030046I01Rik
chr10	79377715	79381715	Kiss1r
chr10	79387816	79391816	Arid3a
chr10	79420896	79424896	Wdr18
chr10	79431468	79435468	Grin3b
chr10	79445075	79449075	ORF61
chr10	79449344	79453344	Cnn2
chr10	79458359	79462359	Abca7
chr10	79477416	79481416	Hmha1
chr10	79500404	79504404	Polr2e
chr10	79514254	79518254	Gpx4
chr10	79563447	79567447	Sbno2
chr10	79577280	79581280	Stk11
chr10	79600112	79604112	Dos
chr10	79603059	79607059	Atp5d
chr10	79609034	79613034	Midn
chr10	79628585	79632585	Cirbp
chr10	79633688	79637688	1600002K03Rik
chr10	79640226	79644226	Efna2
chr10	79687342	79691342	Mum1
chr10	79710196	79714196	Ndufs7
chr10	79721713	79725713	Gamt
chr10	79725735	79729735	Dazap1
chr10	79753175	79757175	Rps15
chr10	79762564	79766564	Apc2
chr10	79781293	79785293	2310011J03Rik
chr10	79790218	79794218	Pcsk4
chr10	79790889	79794889	Reep6
chr10	79809191	79813191	Adamtsl5
chr10	79817203	79821203	Plk5
chr10	79848396	79852396	Mex3d
chr10	79860224	79864224	Mbd3
chr10	79867566	79871566	Uqcr11
chr10	79894398	79898398	Tcf3
chr10	79955650	79959650	Onecut3
chr10	79999869	80003869	Atp8b3
chr10	80022305	80026305	Rexo1
chr10	80038041	80042041	Klf16
chr10	80051086	80055086	Fam108a
chr10	80063624	80067624	Adat3
chr10	80063626	80067626	Scamp4
chr10	80083524	80087524	Csnk1g2
chr10	80117816	80121816	Btbd2
chr10	80132721	80136721	Mknk2
chr10	80162565	80166565	Mob3a
chr10	80163437	80167437	Izumo4
chr10	80202956	80206956	Ap3d1
chr10	80215950	80219950	Dot1l
chr10	80259371	80263371	Plekhj1
chr10	80259479	80263479	Sf3a2
chr10	80265992	80269992	Amh
chr10	80274243	80278243	Jsrp1
chr10	80287400	80291400	Oaz1
chr10	80287440	80291440	Gm9786
chr10	80289541	80293541	Mir1982
chr10	80304784	80308784	Lingo3
chr10	80315954	80319954	Lsm7
chr10	80316019	80320019	3110056O03Rik
chr10	80340560	80344560	Tmprss9
chr10	80361714	80365714	Timm13
chr10	80378990	80382990	Lmnb2
chr10	80390835	80394835	Gadd45b
chr10	80475670	80479670	Gng7
chr10	80486122	80490122	Diras1
chr10	80494657	80498657	Slc39a3
chr10	80520899	80524899	Sgta
chr10	80530827	80534827	Thop1
chr10	80559617	80563617	Creb3l3
chr10	80566691	80570691	Map2k2
chr10	80597015	80601015	Zbtb7a
chr10	80628465	80632465	Pias4
chr10	80637375	80641375	Eef2
chr10	80639705	80643705	Snord37
chr10	80643751	80647751	Dapk3
chr10	80655435	80659435	2310050B05Rik
chr10	80662782	80666782	Itgb1bp3
chr10	80691524	80695524	Atcay
chr10	80693907	80697907	Zfr2
chr10	80718289	80722289	Matk
chr10	80727671	80731671	Mrpl54
chr10	80728916	80732916	Apba3
chr10	80732341	80736341	Mir3057
chr10	80752012	80756012	Tjp3
chr10	80753716	80757716	Pip5k1c
chr10	80781847	80785847	2510012J08Rik
chr10	80789475	80793475	Tbxa2r
chr10	80804011	80808011	Gipc3
chr10	80811202	80815202	Hmg20b
chr10	80818314	80822314	F630110N24Rik
chr10	80826565	80830565	4930404N11Rik
chr10	80839115	80843115	Fzr1
chr10	80845172	80849172	Dohh
chr10	80853808	80857808	2210404O07Rik
chr10	80887918	80891918	Nfic
chr10	80943454	80947454	Celf5
chr10	80957108	80961108	Ncln
chr10	80960882	80964882	S1pr4
chr10	80984970	80988970	Gna15
chr10	81005791	81009791	Gna11
chr10	81020304	81024304	Aes
chr10	81036031	81040031	Tle2
chr10	81061645	81065645	Tle6
chr10	81067052	81071052	BC025920
chr10	81088353	81092353	Sirt6
chr10	81089284	81093284	Ankrd24
chr10	81508871	81512871	Zfp873
chr10	81588757	81592757	AU041133
chr10	81702020	81706020	Zfp938
chr10	82083973	82087973	1190007I07Rik
chr10	82090582	82094582	Tdg
chr10	82090586	82094586	Gm9855
chr10	82151395	82155395	Glt8d2
chr10	82159751	82163751	Hcfc2
chr10	82224886	82228886	Nfyb
chr10	82272867	82276867	1700028I16Rik
chr10	82294695	82298695	Txnrd1
chr10	82327370	82331370	Eid3
chr10	82446241	82450241	Chst11
chr10	82798562	82802562	Slc41a2
chr10	82820965	82824965	D10Wsu102e
chr10	82994885	82998885	Aldh1l2
chr10	83004685	83008685	A230046K03Rik
chr10	83109409	83113409	Appl2
chr10	83183609	83187609	1500009L16Rik
chr10	83901216	83905216	Nuak1
chr10	83994633	83998633	Ckap4
chr10	84014083	84018083	C330046G13Rik
chr10	84037691	84041691	Tcp11l2
chr10	84083181	84087181	Polr3b
chr10	84216792	84220792	Rfx4
chr10	84378360	84382360	Ric8b
chr10	84563240	84567240	Fhl4
chr10	84563371	84567371	AI597468
chr10	84588772	84592772	Mterfd3
chr10	84645799	84649799	Cry1
chr10	84847558	84851558	Btbd11
chr10	85332575	85336575	Pwp1
chr10	85377690	85381690	Prdm4
chr10	85389235	85393235	Ascl4
chr10	85418538	85422538	D10Wsu52e
chr10	85472605	85476605	Bpifc
chr10	85482673	85486673	Fbxo7
chr10	85959641	85963641	Syn3
chr10	85556598	85560598	4930486F22Rik
chr10	85761156	85765156	Timp3
chr10	86146271	86150271	1810014B01Rik
chr10	86166189	86170189	Hsp90b1
chr10	86166555	86170555	BC030307
chr10	86239749	86243749	Nt5dc3
chr10	86468687	86472687	Stab2
chr10	86518790	86522790	1700113H08Rik
chr10	86954405	86958405	Ascl1
chr10	86982539	86986539	Pah
chr10	87319800	87323800	Igf1
chr10	87427415	87431415	Tyms-ps
chr10	87551816	87555816	Pmch
chr10	87607686	87611686	4930547N16Rik
chr10	87607736	87611736	Nup37
chr10	87661841	87665841	Ccdc53
chr10	87817820	87821820	Dram1
chr10	87840156	87844156	Gnptab
chr10	87920331	87924331	Sycp3
chr10	87964715	87968715	Chpt1
chr10	88065897	88069897	Mybpc1
chr10	88143768	88147768	Spic
chr10	88191846	88195846	Gm4925
chr10	88192158	88196158	Arl1
chr10	88287559	88291559	Utp20
chr10	88346736	88350736	Slc5a8
chr10	88718535	88722535	Ano4
chr10	88904712	88908712	Gas2l3
chr10	88994367	88998367	Nr1h4
chr10	89081994	89085994	Slc17a8
chr10	89147030	89151030	Scyl2
chr10	89193040	89197040	Actr6
chr10	89205735	89209735	Uhrf1bp1l
chr10	89334253	89338253	Anks1b
chr10	90543488	90547488	Apaf1
chr10	90543783	90547783	Ikbip
chr10	90584708	90588708	Slc25a3
[truncated: 20,561 more rows]
